# Supplementary material for: N-[(R)-(2-Chloro­phen­yl)(cyclo­pent­yl)meth­yl]-N-[(R)-(2-hydr­oxy-5-methyl­phen­yl)(phen­yl)meth­yl]acetamide
Source: Acta Crystallogr Sect E Struct Rep Online. 2009 Oct 31;65(Pt 11):o2948. doi: 10.1107/S1600536809044808 (PMC2971343; doi:10.1107/S1600536809044808)
Supplement: Supplementary file 1 [file e-65-o2948-sup1.cif]

##############################################################################
###                                                                        ###
###        Electronic paper (Acta Crystallographica Section E)             ###
###                                                                        ###
##############################################################################
#                                                                            #
# This CIF contains the data in a paper accepted for publication in Acta     #
# Crystallographica Section E. It conforms to the requirements of Notes      #
# for Authors for Section E, and has been peer reviewed under the auspices   #
# of the IUCr Commission on Journals.                                        #
#                                                                            #
# Full details of the Crystallographic Information File format               #
# are given in the paper "The Crystallographic Information File (CIF):       #
# a New Standard Archive File for Crystallography" by S. R. Hall, F. H.      #
# Allen and I. D. Brown [Acta Cryst. (1991), A47, 655-685].                  #
#                                                                            #
# The current version of the core CIF dictionary is obtainable from          #
# ftp://ftp.iucr.org/pub/cif_core.dic. The current version number is 2.4.    #
#                                                                            #
# Software is freely available for graphical display of the structure(s) in  #
# this CIF.  For information consult the CIF home page http://www.iucr.org/  #
# cif/home.html                                                              #
#                                                                            #
# This file may be used for bona fide research purposes within the           #
# scientific community so long as proper attribution is given to the journal # 
# article from which it was obtained.                                        #
#                                                                            #
##############################################################################
                                             
data_I
_audit_creation_method     SHELXL-97
_chemical_name_systematic
;
<i>N</i>-[(<i>R</i>)-(2-chlorophenyl)(cyclopentyl)methyl]-
<i>N</i>-[(<i>R</i>)-(2-hydroxy-5-methylphenyl)(phenyl)methyl]acetamide
;
_chemical_name_common     ?
_chemical_formula_moiety     'C28 H30 Cl N O2'
_chemical_formula_sum     'C28 H30 Cl N O2'
_chemical_formula_iupac     'C28 H30 Cl N O2'
_chemical_formula_weight     447.98
_chemical_melting_point     ?
_symmetry_cell_setting     Orthorhombic
_symmetry_space_group_name_H-M     'P 21 21 21'
_symmetry_space_group_name_Hall     'P 2ac 2ab'
loop_
    _symmetry_equiv_pos_as_xyz
    'x, y, z'
    '-x+1/2, -y, z+1/2'
    '-x, y+1/2, -z+1/2'
    'x+1/2, -y+1/2, -z'
_cell_length_a     8.8038(8)
_cell_length_b     11.3417(10)
_cell_length_c     25.485(2)
_cell_angle_alpha     90.00
_cell_angle_beta     90.00
_cell_angle_gamma     90.00
_cell_volume     2544.7(4)
_cell_formula_units_Z     4
_cell_measurement_reflns_used     2267
_cell_measurement_theta_min     2.45
_cell_measurement_theta_max     19.13
_cell_measurement_temperature     298(2)
_exptl_crystal_description     block
_exptl_crystal_colour     colourless
_exptl_crystal_size_max     0.24
_exptl_crystal_size_mid     0.16
_exptl_crystal_size_min     0.12
_exptl_crystal_density_diffrn     1.169
_exptl_crystal_density_meas     ?
_exptl_crystal_density_method     'not measured'
_exptl_crystal_F_000     952
_exptl_absorpt_coefficient_mu     0.173
_exptl_absorpt_correction_type     multi-scan
_exptl_absorpt_process_details     '(SADABS; Sheldrick, 1996)'
_exptl_absorpt_correction_T_min     0.9596
_exptl_absorpt_correction_T_max     0.9795
_exptl_special_details
;
;
_diffrn_ambient_temperature     298(2)
_diffrn_radiation_type     MoK\a
_diffrn_radiation_wavelength     0.71073
_diffrn_radiation_source     'fine-focus sealed tube'
_diffrn_radiation_monochromator     graphite
_diffrn_measurement_device_type     'Bruker SMART CCD area-detector'
_diffrn_measurement_method     '\f and \w'
_diffrn_detector_area_resol_mean     ?
_diffrn_reflns_number     13334
_diffrn_reflns_av_R_equivalents     0.0342
_diffrn_reflns_av_sigmaI/netI     0.0386
_diffrn_reflns_theta_min     1.97
_diffrn_reflns_theta_max     25.05
_diffrn_reflns_theta_full     25.05
_diffrn_measured_fraction_theta_max     0.988
_diffrn_measured_fraction_theta_full     0.988
_diffrn_reflns_limit_h_min     -7
_diffrn_reflns_limit_h_max     10
_diffrn_reflns_limit_k_min     -12
_diffrn_reflns_limit_k_max     13
_diffrn_reflns_limit_l_min     -26
_diffrn_reflns_limit_l_max     30
_diffrn_standards_number     0
_diffrn_standards_interval_count     ?
_diffrn_standards_interval_time     ?
_diffrn_standards_decay_%     ?
_refine_special_details
;
Refinement of <i>F</i>^2^ against ALL reflections. The weighted <i>R</i>-factor
<i>wR</i> and goodness of fit <i>S</i> are based on <i>F</i>^2^, conventional
<i>R</i>-factors <i>R</i> are based on <i>F</i>, with <i>F</i> set to zero for
negative <i>F</i>^2^. The threshold expression of <i>F</i>^2^ >
\s(<i>F</i>^2^) is used only for calculating <i>R</i>-factors(gt) <i>etc</i>.
and is not relevant to the choice of reflections for refinement.
<i>R</i>-factors based on <i>F</i>^2^ are statistically about twice as large
as those based on <i>F</i>, and <i>R</i>- factors based on ALL data will be
even larger.
;
_reflns_number_total     4452
_reflns_number_gt     2845
_reflns_threshold_expression     I>2\s(I)
_refine_ls_structure_factor_coef     Fsqd
_refine_ls_matrix_type     full
_refine_ls_R_factor_all     0.0950
_refine_ls_R_factor_gt     0.0603
_refine_ls_wR_factor_gt     0.1617
_refine_ls_wR_factor_ref     0.1864
_refine_ls_goodness_of_fit_ref     1.047
_refine_ls_restrained_S_all     1.152
_refine_ls_number_reflns     4452
_refine_ls_number_parameters     290
_refine_ls_number_restraints     0
_refine_ls_hydrogen_treatment     constr
_refine_ls_weighting_scheme     calc
_refine_ls_weighting_details
                 'calc w=1/[\s^2^(Fo^2^)+(0.1097P)^2^] where P=(Fo^2^+2Fc^2^)/3'
_atom_sites_solution_hydrogens     geom
_atom_sites_solution_primary     direct
_atom_sites_solution_secondary     difmap
_refine_ls_shift/su_max     0.000
_refine_ls_shift/su_mean     0.000
_refine_diff_density_max     0.325
_refine_diff_density_min     -0.365
_refine_ls_extinction_method     none
_refine_ls_extinction_coef     ?
_refine_ls_abs_structure_details     'Flack (1983), 1871 Friedel pairs'
_refine_ls_abs_structure_Flack     0.04(16)
loop_
    _atom_type_symbol
    _atom_type_description
    _atom_type_scat_dispersion_real
    _atom_type_scat_dispersion_imag
    _atom_type_scat_source
    'C' 'C' 0.0033 0.0016
                         'International Tables Vol C Tables 4.2.6.8 and 6.1.1.4'
    'H' 'H' 0.0000 0.0000
                         'International Tables Vol C Tables 4.2.6.8 and 6.1.1.4'
    'N' 'N' 0.0061 0.0033
                         'International Tables Vol C Tables 4.2.6.8 and 6.1.1.4'
    'O' 'O' 0.0106 0.0060
                         'International Tables Vol C Tables 4.2.6.8 and 6.1.1.4'
    'Cl' 'Cl' 0.1484 0.1585
                         'International Tables Vol C Tables 4.2.6.8 and 6.1.1.4'
_computing_data_collection     'SMART (Bruker, 1999)'
_computing_cell_refinement     'SAINT (Bruker, 1999)'
_computing_data_reduction     'SAINT (Bruker, 1999)'
_computing_structure_solution     'SHELXTL (Sheldrick, 2008)'
_computing_structure_refinement     'SHELXTL (Sheldrick, 2008)'
_computing_molecular_graphics     'SHELXTL (Sheldrick, 2008)'
_computing_publication_material     'SHELXTL (Sheldrick, 2008)'
loop_
    _atom_site_type_symbol
    _atom_site_label
    _atom_site_fract_x
    _atom_site_fract_y
    _atom_site_fract_z
    _atom_site_U_iso_or_equiv
    _atom_site_adp_type
    _atom_site_calc_flag
    _atom_site_refinement_flags
    _atom_site_occupancy
    _atom_site_disorder_assembly
    _atom_site_disorder_group
    Cl Cl1 0.8441(4) 1.17857(19) 0.06402(7) 0.1811(11) Uani d . 1 . .
    O O1 0.2924(3) 0.8872(3) 0.12767(13) 0.0864(9) Uani d . 1 . .
    H H1 0.2020 0.9041 0.1256 0.130 Uiso calc R 1 . .
    O O2 1.0028(3) 0.9464(3) 0.13070(14) 0.0927(10) Uani d . 1 . .
    N N1 0.7501(3) 0.9350(2) 0.13768(11) 0.0520(7) Uani d . 1 . .
    C C1 0.3627(4) 0.9125(3) 0.08087(15) 0.0626(9) Uani d . 1 . .
    C C2 0.5208(3) 0.9060(3) 0.08034(14) 0.0536(9) Uani d . 1 . .
    C C3 0.5941(4) 0.9335(3) 0.03418(15) 0.0628(10) Uani d . 1 . .
    H H3 0.6996 0.9297 0.0333 0.075 Uiso calc R 1 . .
    C C4 0.5179(5) 0.9666(4) -0.01089(15) 0.0746(12) Uani d . 1 . .
    C C5 0.3620(6) 0.9721(4) -0.00895(17) 0.0834(13) Uani d . 1 . .
    H H5 0.3081 0.9942 -0.0387 0.100 Uiso calc R 1 . .
    C C6 0.2852(4) 0.9457(4) 0.03610(19) 0.0769(12) Uani d . 1 . .
    H H6 0.1797 0.9501 0.0366 0.092 Uiso calc R 1 . .
    C C7 0.6058(8) 0.9962(6) -0.06040(18) 0.125(2) Uani d . 1 . .
    H H7A 0.6982 0.9512 -0.0613 0.188 Uiso calc R 1 . .
    H H7B 0.6297 1.0788 -0.0607 0.188 Uiso calc R 1 . .
    H H7C 0.5453 0.9773 -0.0906 0.188 Uiso calc R 1 . .
    C C8 0.6007(3) 0.8750(3) 0.13155(14) 0.0512(8) Uani d . 1 . .
    H H8 0.5365 0.9094 0.1590 0.061 Uiso calc R 1 . .
    C C9 0.6029(4) 0.7431(4) 0.14369(18) 0.0672(11) Uani d . 1 . .
    C C10 0.5359(5) 0.6629(4) 0.1108(3) 0.0967(16) Uani d . 1 . .
    H H10 0.4909 0.6891 0.0799 0.116 Uiso calc R 1 . .
    C C11 0.5336(7) 0.5430(5) 0.1227(4) 0.127(2) Uani d . 1 . .
    H H11 0.4850 0.4906 0.1003 0.152 Uiso calc R 1 . .
    C C12 0.6012(8) 0.5029(6) 0.1664(4) 0.135(3) Uani d . 1 . .
    H H12 0.6032 0.4224 0.1733 0.162 Uiso calc R 1 . .
    C C13 0.6684(7) 0.5812(6) 0.2016(3) 0.121(2) Uani d . 1 . .
    H H13 0.7133 0.5534 0.2322 0.146 Uiso calc R 1 . .
    C C14 0.6677(5) 0.7034(5) 0.1903(2) 0.0923(14) Uani d . 1 . .
    H H14 0.7102 0.7568 0.2139 0.111 Uiso calc R 1 . .
    C C15 0.8845(4) 0.8931(4) 0.12091(16) 0.0655(10) Uani d . 1 . .
    C C16 0.8935(4) 0.7808(4) 0.0899(2) 0.0860(14) Uani d . 1 . .
    H H16A 0.9720 0.7875 0.0639 0.129 Uiso calc R 1 . .
    H H16B 0.7979 0.7666 0.0729 0.129 Uiso calc R 1 . .
    H H16C 0.9162 0.7163 0.1130 0.129 Uiso calc R 1 . .
    C C17 0.7476(4) 1.0531(3) 0.16311(13) 0.0566(8) Uani d . 1 . .
    H H17 0.8468 1.0892 0.1564 0.068 Uiso calc R 1 . .
    C C18 0.6322(6) 1.1299(4) 0.13737(15) 0.0781(12) Uani d U 1 . .
    C C19 0.6669(10) 1.1861(4) 0.0904(2) 0.127(2) Uani d U 1 . .
    C C20 0.5516(12) 1.2498(6) 0.0618(3) 0.149(2) Uani d U 1 . .
    H H20 0.5730 1.2880 0.0304 0.179 Uiso calc R 1 . .
    C C21 0.4125(12) 1.2510(7) 0.0828(4) 0.156(3) Uani d U 1 . .
    H H21 0.3363 1.2890 0.0640 0.187 Uiso calc R 1 . .
    C C22 0.3740(9) 1.2019(6) 0.1287(4) 0.152(3) Uani d U 1 . .
    H H22 0.2755 1.2079 0.1416 0.182 Uiso calc R 1 . .
    C C23 0.4846(6) 1.1424(5) 0.1564(3) 0.1053(17) Uani d U 1 . .
    H H23 0.4599 1.1095 0.1887 0.126 Uiso calc R 1 . .
    C C24 0.7295(5) 1.0460(4) 0.22294(17) 0.0842(12) Uani d U 1 . .
    H H24 0.6317 1.0095 0.2316 0.101 Uiso calc R 1 . .
    C C25 0.8582(7) 0.9781(6) 0.24986(19) 0.1152(16) Uani d U 1 . .
    H H25A 0.8233 0.8997 0.2591 0.138 Uiso calc R 1 . .
    H H25B 0.9432 0.9701 0.2259 0.138 Uiso calc R 1 . .
    C C26 0.9037(9) 1.0362(7) 0.2938(3) 0.150(2) Uani d U 1 . .
    H H26A 1.0137 1.0356 0.2958 0.180 Uiso calc R 1 . .
    H H26B 0.8646 0.9959 0.3246 0.180 Uiso calc R 1 . .
    C C27 0.8506(8) 1.1554(7) 0.2936(2) 0.1364(19) Uani d U 1 . .
    H H27A 0.9355 1.2091 0.2893 0.164 Uiso calc R 1 . .
    H H27B 0.8008 1.1733 0.3266 0.164 Uiso calc R 1 . .
    C C28 0.7391(7) 1.1699(5) 0.24837(19) 0.1022(14) Uani d U 1 . .
    H H28A 0.7759 1.2276 0.2233 0.123 Uiso calc R 1 . .
    H H28B 0.6404 1.1948 0.2611 0.123 Uiso calc R 1 . .
loop_
    _atom_site_aniso_label
    _atom_site_aniso_U_11
    _atom_site_aniso_U_22
    _atom_site_aniso_U_33
    _atom_site_aniso_U_12
    _atom_site_aniso_U_13
    _atom_site_aniso_U_23
    Cl1 0.303(3) 0.1376(15) 0.1031(11) -0.0737(18) 0.0624(16) 0.0110(10)
    O1 0.0368(13) 0.119(3) 0.103(2) 0.0043(13) 0.0143(14) 0.021(2)
    O2 0.0339(12) 0.114(2) 0.130(3) -0.0049(14) 0.0073(15) -0.034(2)
    N1 0.0335(12) 0.0595(17) 0.0629(16) 0.0023(12) -0.0005(13) -0.0064(13)
    C1 0.0391(18) 0.074(2) 0.075(2) -0.0015(17) 0.0032(18) 0.0019(19)
    C2 0.0383(17) 0.056(2) 0.067(2) -0.0048(14) 0.0028(15) -0.0060(16)
    C3 0.053(2) 0.071(2) 0.065(2) -0.0095(17) 0.0037(18) -0.0108(18)
    C4 0.080(3) 0.084(3) 0.060(2) -0.031(2) 0.003(2) -0.009(2)
    C5 0.091(3) 0.087(3) 0.071(3) -0.012(3) -0.024(3) -0.003(2)
    C6 0.049(2) 0.088(3) 0.093(3) -0.0030(19) -0.020(2) -0.005(2)
    C7 0.149(5) 0.164(6) 0.063(3) -0.065(4) 0.003(3) 0.010(3)
    C8 0.0328(15) 0.057(2) 0.064(2) 0.0000(13) 0.0049(15) 0.0002(16)
    C9 0.0408(17) 0.060(2) 0.101(3) -0.0027(16) 0.0080(19) 0.008(2)
    C10 0.073(3) 0.066(3) 0.151(5) -0.008(2) 0.007(3) -0.002(3)
    C11 0.109(4) 0.060(3) 0.212(7) -0.004(3) 0.001(5) -0.004(4)
    C12 0.109(5) 0.074(4) 0.221(8) 0.019(4) 0.044(5) 0.028(5)
    C13 0.103(4) 0.103(5) 0.157(6) 0.023(4) 0.021(4) 0.058(5)
    C14 0.075(3) 0.093(4) 0.109(3) 0.009(2) 0.010(3) 0.030(3)
    C15 0.0380(19) 0.079(3) 0.080(2) 0.0035(18) 0.0028(17) -0.008(2)
    C16 0.049(2) 0.093(3) 0.116(3) 0.013(2) 0.022(2) -0.024(3)
    C17 0.0516(18) 0.060(2) 0.058(2) 0.0015(18) -0.0008(17) -0.0073(16)
    C18 0.113(3) 0.055(2) 0.066(2) 0.020(2) -0.028(2) -0.0157(19)
    C19 0.227(6) 0.063(3) 0.091(3) 0.020(4) -0.053(4) -0.011(3)
    C20 0.237(7) 0.098(4) 0.111(4) 0.032(5) -0.063(5) -0.011(3)
    C21 0.215(7) 0.099(4) 0.153(6) 0.060(5) -0.088(6) -0.031(4)
    C22 0.152(5) 0.115(5) 0.187(6) 0.066(4) -0.051(5) -0.060(4)
    C23 0.085(3) 0.088(3) 0.143(4) 0.044(3) -0.048(3) -0.046(3)
    C24 0.082(3) 0.106(3) 0.065(2) 0.003(2) -0.019(2) -0.016(2)
    C25 0.129(4) 0.132(4) 0.084(3) 0.010(3) -0.048(3) -0.006(3)
    C26 0.147(4) 0.177(5) 0.126(4) 0.022(4) -0.053(3) -0.028(4)
    C27 0.133(4) 0.156(4) 0.120(3) 0.000(4) -0.044(3) -0.042(3)
    C28 0.102(3) 0.126(3) 0.078(3) 0.010(3) -0.015(3) -0.037(3)
_geom_special_details
;
All e.s.d.'s (except the e.s.d. in the dihedral angle between two l.s. planes)
are estimated using the full covariance matrix. The cell e.s.d.'s are taken
into account individually in the estimation of e.s.d.'s in distances, angles
and torsion angles; correlations between e.s.d.'s in cell parameters are only
used when they are defined by crystal symmetry. An approximate (isotropic)
treatment of cell e.s.d.'s is used for estimating e.s.d.'s involving l.s.
planes.
;
loop_
    _geom_bond_atom_site_label_1
    _geom_bond_atom_site_label_2
    _geom_bond_site_symmetry_2
    _geom_bond_distance
    _geom_bond_publ_flag
    Cl1 C19 . 1.701(9) ?
    O1 C1 . 1.374(5) ?
    O1 H1 . 0.8200 ?
    O2 C15 . 1.230(4) ?
    N1 C15 . 1.345(4) ?
    N1 C17 . 1.488(4) ?
    N1 C8 . 1.489(4) ?
    C1 C6 . 1.382(6) ?
    C1 C2 . 1.394(5) ?
    C2 C3 . 1.377(5) ?
    C2 C8 . 1.524(5) ?
    C3 C4 . 1.382(6) ?
    C3 H3 . 0.9300 ?
    C4 C5 . 1.374(7) ?
    C4 C7 . 1.518(6) ?
    C5 C6 . 1.366(6) ?
    C5 H5 . 0.9300 ?
    C6 H6 . 0.9300 ?
    C7 H7A . 0.9600 ?
    C7 H7B . 0.9600 ?
    C7 H7C . 0.9600 ?
    C8 C9 . 1.528(5) ?
    C8 H8 . 0.9800 ?
    C9 C10 . 1.370(7) ?
    C9 C14 . 1.394(6) ?
    C10 C11 . 1.393(8) ?
    C10 H10 . 0.9300 ?
    C11 C12 . 1.343(11) ?
    C11 H11 . 0.9300 ?
    C12 C13 . 1.394(10) ?
    C12 H12 . 0.9300 ?
    C13 C14 . 1.415(8) ?
    C13 H13 . 0.9300 ?
    C14 H14 . 0.9300 ?
    C15 C16 . 1.501(6) ?
    C16 H16A . 0.9600 ?
    C16 H16B . 0.9600 ?
    C16 H16C . 0.9600 ?
    C17 C18 . 1.490(5) ?
    C17 C24 . 1.535(6) ?
    C17 H17 . 0.9800 ?
    C18 C19 . 1.391(8) ?
    C18 C23 . 1.394(7) ?
    C19 C20 . 1.443(9) ?
    C20 C21 . 1.337(12) ?
    C20 H20 . 0.9300 ?
    C21 C22 . 1.340(11) ?
    C21 H21 . 0.9300 ?
    C22 C23 . 1.379(9) ?
    C22 H22 . 0.9300 ?
    C23 H23 . 0.9300 ?
    C24 C25 . 1.532(7) ?
    C24 C28 . 1.550(7) ?
    C24 H24 . 0.9800 ?
    C25 C26 . 1.361(8) ?
    C25 H25A . 0.9700 ?
    C25 H25B . 0.9700 ?
    C26 C27 . 1.430(10) ?
    C26 H26A . 0.9700 ?
    C26 H26B . 0.9700 ?
    C27 C28 . 1.523(8) ?
    C27 H27A . 0.9700 ?
    C27 H27B . 0.9700 ?
    C28 H28A . 0.9700 ?
    C28 H28B . 0.9700 ?
loop_
    _geom_angle_atom_site_label_1
    _geom_angle_atom_site_label_2
    _geom_angle_atom_site_label_3
    _geom_angle_site_symmetry_1
    _geom_angle_site_symmetry_3
    _geom_angle
    _geom_angle_publ_flag
    C1 O1 H1 . . 109.5 ?
    C15 N1 C17 . . 118.0(3) ?
    C15 N1 C8 . . 125.6(3) ?
    C17 N1 C8 . . 116.3(2) ?
    O1 C1 C6 . . 123.5(3) ?
    O1 C1 C2 . . 116.6(3) ?
    C6 C1 C2 . . 119.9(4) ?
    C3 C2 C1 . . 117.7(3) ?
    C3 C2 C8 . . 124.6(3) ?
    C1 C2 C8 . . 117.7(3) ?
    C2 C3 C4 . . 122.9(3) ?
    C2 C3 H3 . . 118.5 ?
    C4 C3 H3 . . 118.5 ?
    C5 C4 C3 . . 117.9(4) ?
    C5 C4 C7 . . 122.0(4) ?
    C3 C4 C7 . . 120.2(4) ?
    C6 C5 C4 . . 121.0(4) ?
    C6 C5 H5 . . 119.5 ?
    C4 C5 H5 . . 119.5 ?
    C5 C6 C1 . . 120.6(4) ?
    C5 C6 H6 . . 119.7 ?
    C1 C6 H6 . . 119.7 ?
    C4 C7 H7A . . 109.5 ?
    C4 C7 H7B . . 109.5 ?
    H7A C7 H7B . . 109.5 ?
    C4 C7 H7C . . 109.5 ?
    H7A C7 H7C . . 109.5 ?
    H7B C7 H7C . . 109.5 ?
    N1 C8 C2 . . 113.1(3) ?
    N1 C8 C9 . . 114.5(3) ?
    C2 C8 C9 . . 113.9(3) ?
    N1 C8 H8 . . 104.6 ?
    C2 C8 H8 . . 104.6 ?
    C9 C8 H8 . . 104.6 ?
    C10 C9 C14 . . 118.9(4) ?
    C10 C9 C8 . . 121.4(4) ?
    C14 C9 C8 . . 119.6(4) ?
    C9 C10 C11 . . 121.4(6) ?
    C9 C10 H10 . . 119.3 ?
    C11 C10 H10 . . 119.3 ?
    C12 C11 C10 . . 120.3(7) ?
    C12 C11 H11 . . 119.8 ?
    C10 C11 H11 . . 119.8 ?
    C11 C12 C13 . . 120.4(6) ?
    C11 C12 H12 . . 119.8 ?
    C13 C12 H12 . . 119.8 ?
    C12 C13 C14 . . 119.5(6) ?
    C12 C13 H13 . . 120.3 ?
    C14 C13 H13 . . 120.3 ?
    C9 C14 C13 . . 119.4(6) ?
    C9 C14 H14 . . 120.3 ?
    C13 C14 H14 . . 120.3 ?
    O2 C15 N1 . . 120.4(3) ?
    O2 C15 C16 . . 118.6(3) ?
    N1 C15 C16 . . 120.9(3) ?
    C15 C16 H16A . . 109.5 ?
    C15 C16 H16B . . 109.5 ?
    H16A C16 H16B . . 109.5 ?
    C15 C16 H16C . . 109.5 ?
    H16A C16 H16C . . 109.5 ?
    H16B C16 H16C . . 109.5 ?
    N1 C17 C18 . . 110.2(3) ?
    N1 C17 C24 . . 112.8(3) ?
    C18 C17 C24 . . 113.4(3) ?
    N1 C17 H17 . . 106.7 ?
    C18 C17 H17 . . 106.7 ?
    C24 C17 H17 . . 106.7 ?
    C19 C18 C23 . . 117.2(5) ?
    C19 C18 C17 . . 119.8(5) ?
    C23 C18 C17 . . 122.8(4) ?
    C18 C19 C20 . . 120.6(8) ?
    C18 C19 Cl1 . . 121.2(5) ?
    C20 C19 Cl1 . . 118.1(6) ?
    C21 C20 C19 . . 116.6(8) ?
    C21 C20 H20 . . 121.7 ?
    C19 C20 H20 . . 121.7 ?
    C20 C21 C22 . . 125.2(8) ?
    C20 C21 H21 . . 117.4 ?
    C22 C21 H21 . . 117.4 ?
    C21 C22 C23 . . 118.2(8) ?
    C21 C22 H22 . . 120.9 ?
    C23 C22 H22 . . 120.9 ?
    C22 C23 C18 . . 122.0(7) ?
    C22 C23 H23 . . 119.0 ?
    C18 C23 H23 . . 119.0 ?
    C25 C24 C17 . . 113.2(4) ?
    C25 C24 C28 . . 103.2(4) ?
    C17 C24 C28 . . 111.2(4) ?
    C25 C24 H24 . . 109.7 ?
    C17 C24 H24 . . 109.7 ?
    C28 C24 H24 . . 109.7 ?
    C26 C25 C24 . . 110.1(5) ?
    C26 C25 H25A . . 109.6 ?
    C24 C25 H25A . . 109.6 ?
    C26 C25 H25B . . 109.6 ?
    C24 C25 H25B . . 109.6 ?
    H25A C25 H25B . . 108.2 ?
    C25 C26 C27 . . 111.0(6) ?
    C25 C26 H26A . . 109.4 ?
    C27 C26 H26A . . 109.4 ?
    C25 C26 H26B . . 109.4 ?
    C27 C26 H26B . . 109.4 ?
    H26A C26 H26B . . 108.0 ?
    C26 C27 C28 . . 108.4(5) ?
    C26 C27 H27A . . 110.0 ?
    C28 C27 H27A . . 110.0 ?
    C26 C27 H27B . . 110.0 ?
    C28 C27 H27B . . 110.0 ?
    H27A C27 H27B . . 108.4 ?
    C27 C28 C24 . . 104.7(4) ?
    C27 C28 H28A . . 110.8 ?
    C24 C28 H28A . . 110.8 ?
    C27 C28 H28B . . 110.8 ?
    C24 C28 H28B . . 110.8 ?
    H28A C28 H28B . . 108.9 ?
loop_
    _geom_torsion_atom_site_label_1
    _geom_torsion_atom_site_label_2
    _geom_torsion_atom_site_label_3
    _geom_torsion_atom_site_label_4
    _geom_torsion_site_symmetry_1
    _geom_torsion_site_symmetry_2
    _geom_torsion_site_symmetry_3
    _geom_torsion_site_symmetry_4
    _geom_torsion
    _geom_torsion_publ_flag
    O1 C1 C2 C3 . . . . -178.6(3) ?
    C6 C1 C2 C3 . . . . -0.1(5) ?
    O1 C1 C2 C8 . . . . -1.6(5) ?
    C6 C1 C2 C8 . . . . 176.9(3) ?
    C1 C2 C3 C4 . . . . -0.1(6) ?
    C8 C2 C3 C4 . . . . -176.9(3) ?
    C2 C3 C4 C5 . . . . 0.1(6) ?
    C2 C3 C4 C7 . . . . 179.8(4) ?
    C3 C4 C5 C6 . . . . 0.0(7) ?
    C7 C4 C5 C6 . . . . -179.7(5) ?
    C4 C5 C6 C1 . . . . -0.1(7) ?
    O1 C1 C6 C5 . . . . 178.6(4) ?
    C2 C1 C6 C5 . . . . 0.2(6) ?
    C15 N1 C8 C2 . . . . -89.0(4) ?
    C17 N1 C8 C2 . . . . 88.9(3) ?
    C15 N1 C8 C9 . . . . 43.7(5) ?
    C17 N1 C8 C9 . . . . -138.3(3) ?
    C3 C2 C8 N1 . . . . 30.9(5) ?
    C1 C2 C8 N1 . . . . -145.9(3) ?
    C3 C2 C8 C9 . . . . -102.2(4) ?
    C1 C2 C8 C9 . . . . 81.0(4) ?
    N1 C8 C9 C10 . . . . -133.2(4) ?
    C2 C8 C9 C10 . . . . -0.9(5) ?
    N1 C8 C9 C14 . . . . 49.9(5) ?
    C2 C8 C9 C14 . . . . -177.7(3) ?
    C14 C9 C10 C11 . . . . -1.1(7) ?
    C8 C9 C10 C11 . . . . -177.9(4) ?
    C9 C10 C11 C12 . . . . -1.7(9) ?
    C10 C11 C12 C13 . . . . 2.9(10) ?
    C11 C12 C13 C14 . . . . -1.4(10) ?
    C10 C9 C14 C13 . . . . 2.6(7) ?
    C8 C9 C14 C13 . . . . 179.5(4) ?
    C12 C13 C14 C9 . . . . -1.4(8) ?
    C17 N1 C15 O2 . . . . 6.4(5) ?
    C8 N1 C15 O2 . . . . -175.7(4) ?
    C17 N1 C15 C16 . . . . -173.5(4) ?
    C8 N1 C15 C16 . . . . 4.4(6) ?
    C15 N1 C17 C18 . . . . 127.5(4) ?
    C8 N1 C17 C18 . . . . -50.6(4) ?
    C15 N1 C17 C24 . . . . -104.7(4) ?
    C8 N1 C17 C24 . . . . 77.2(4) ?
    N1 C17 C18 C19 . . . . -80.3(5) ?
    C24 C17 C18 C19 . . . . 152.2(4) ?
    N1 C17 C18 C23 . . . . 95.1(4) ?
    C24 C17 C18 C23 . . . . -32.4(5) ?
    C23 C18 C19 C20 . . . . -2.8(7) ?
    C17 C18 C19 C20 . . . . 172.9(5) ?
    C23 C18 C19 Cl1 . . . . 179.0(4) ?
    C17 C18 C19 Cl1 . . . . -5.3(6) ?
    C18 C19 C20 C21 . . . . -0.2(9) ?
    Cl1 C19 C20 C21 . . . . 178.1(6) ?
    C19 C20 C21 C22 . . . . 2.6(12) ?
    C20 C21 C22 C23 . . . . -1.8(12) ?
    C21 C22 C23 C18 . . . . -1.5(9) ?
    C19 C18 C23 C22 . . . . 3.7(7) ?
    C17 C18 C23 C22 . . . . -171.8(5) ?
    N1 C17 C24 C25 . . . . 60.2(5) ?
    C18 C17 C24 C25 . . . . -173.7(4) ?
    N1 C17 C24 C28 . . . . 175.9(3) ?
    C18 C17 C24 C28 . . . . -58.1(5) ?
    C17 C24 C25 C26 . . . . 136.6(6) ?
    C28 C24 C25 C26 . . . . 16.2(7) ?
    C24 C25 C26 C27 . . . . -16.4(10) ?
    C25 C26 C27 C28 . . . . 9.3(10) ?
    C26 C27 C28 C24 . . . . 1.3(8) ?
    C25 C24 C28 C27 . . . . -9.9(6) ?
    C17 C24 C28 C27 . . . . -131.6(5) ?
loop_
    _geom_hbond_atom_site_label_D
    _geom_hbond_atom_site_label_H
    _geom_hbond_atom_site_label_A
    _geom_hbond_site_symmetry_A
    _geom_hbond_distance_DH
    _geom_hbond_distance_HA
    _geom_hbond_distance_DA
    _geom_hbond_angle_DHA
    O1 H1 O2 1_455 0.82 1.82 2.637(3) 172.1
data_global
_journal_date_recd_electronic     2009-10-17
_journal_date_accepted     2009-10-27
_journal_name_full     'Acta Crystallographica, Section E'
_journal_year     2009
_journal_volume     65
_journal_issue     11
_journal_page_first     o2948
_journal_page_last     o2948
_journal_paper_category     QO
_journal_coeditor_code     XU2646
_publ_contact_author_name     'Di-Juan, Chen'
_publ_contact_author_address
;
School of Chemistry and Chemical Engineering
University of Jinan
250022
People's Republic of China
;
_publ_contact_author_email     153725248@163.com
_publ_contact_author_fax     '86-531-82861824'
_publ_contact_author_phone     '86-531-82861824'
_publ_section_title
;\
<i>N</i>-[(<i>R</i>)-(2-Chlorophenyl)(cyclopentyl)methyl]-<i>N</i>-[(<i>R</i>)-\
(2-hydroxy-5-methylphenyl)(phenyl)methyl]acetamide
;
loop_
    _publ_author_name
    _publ_author_footnote
    _publ_author_address
    'Guang-You Zhang' .
;
School of Chemistry and Chemical Engineering
University of Jinan
Jinan 250022
People's Republic of China
;
    'Di-Juan Chen' .
;
School of Chemistry and Chemical Engineering
University of Jinan
Jinan 250022
People's Republic of China
;
    'Shu-Hong Wang' .
;
School of Chemistry and Chemical Engineering
University of Jinan
Jinan 250022
People's Republic of China
;
    'Ting Yang' .
;
Jincheng Pharmaceutical Co Ltd
Shandong Provience 255100
People's Republic of China
;
    'Jian-Guo Chang' .
;
Department of Materials Science and Chemical Engineering
Taishan University
Taishan 271021
People's Republic of China
;
