# Supplementary material for: N-[(R)-(2-Chloro­phen­yl)(cyclo­pent­yl)meth­yl]-N-[(R)-(2-hydr­oxy-5-methyl­phen­yl)(phen­yl)meth­yl]acetamide
Source: Acta Crystallogr Sect E Struct Rep Online. 2009 Oct 31;65(Pt 11):o2948. doi: 10.1107/S1600536809044808 (PMC2971343; doi:10.1107/S1600536809044808)
Supplement: Supplementary file 2 [file e-65-o2948-Isup2.hkl]

# 
# h,k,l, Fc-squared, Fo-squared, sigma(Fo-squared) and status flag 
# 
data_I
_shelx_title ' 1 in P2(1)2(1)2(1)' 
_shelx_refln_list_code          4 
_shelx_F_calc_maximum      159.63 
_exptl_crystal_F_000       952.00 
_reflns_d_resolution_high  0.8394 
 
loop_ 
 _symmetry_equiv_pos_as_xyz 
 'x, y, z' 
 '-x+1/2, -y, z+1/2' 
 '-x, y+1/2, -z+1/2' 
 'x+1/2, -y+1/2, -z' 
 
_cell_length_a     8.8038 
_cell_length_b    11.3417 
_cell_length_c    25.4849 
_cell_angle_alpha  90.000 
_cell_angle_beta   90.000 
_cell_angle_gamma  90.000 
 
_shelx_F_squared_multiplier     1.000 
 
loop_ 
 _refln_index_h 
 _refln_index_k 
 _refln_index_l 
 _refln_F_squared_calc 
 _refln_F_squared_meas 
 _refln_F_squared_sigma 
 _refln_observed_status 
   2   0   0       81.41       84.77      4.30 o 
   4   0   0      332.70      253.86     12.13 o 
   6   0   0       11.91       11.28      2.84 o 
   8   0   0      873.18      879.52     21.37 o 
  10   0   0       89.94       71.62     12.21 o 
   1   1   0     8050.09     7449.31     93.70 o 
   2   1   0     4061.26     4058.71     37.18 o 
   3   1   0      355.69      328.92      6.77 o 
   6   1   0        2.89        7.52      1.80 o 
   7   1   0      667.74      732.54     12.77 o 
   8   1   0       61.78       90.35      5.28 o 
   9   1   0       29.96       36.45      6.52 o 
  10   1   0        7.20        6.07      5.28 o 
   0   2   0     6306.31     5289.50     70.61 o 
   1   2   0       49.33       39.47      1.83 o 
   2   2   0       27.32       26.55      2.03 o 
   3   2   0     1095.58      852.40     10.88 o 
   4   2   0     1353.54     1653.70     18.86 o 
   5   2   0       49.74       53.07      3.67 o 
   6   2   0        0.55        0.75      1.55 o 
   7   2   0      161.26      163.69      6.06 o 
   8   2   0      134.38      123.50      7.65 o 
   9   2   0        6.48        8.48      4.58 o 
  10   2   0        2.91        0.15      9.45 o 
   1   3   0     1601.52     1390.07     17.46 o 
   2   3   0      511.91      594.06     11.18 o 
   4   3   0     1896.67     1806.12     20.75 o 
   5   3   0      368.58      406.77      8.11 o 
   6   3   0       60.69       95.71      6.19 o 
   7   3   0       38.87       45.32      4.81 o 
   8   3   0       85.15       91.31      5.41 o 
   9   3   0        5.83        3.35      4.40 o 
  10   3   0        5.55       17.36      9.55 o 
   0   4   0      715.68      802.94     16.10 o 
   1   4   0      944.95      865.54     13.02 o 
   2   4   0      303.11      207.55      5.52 o 
   3   4   0       48.83       38.84      2.72 o 
   4   4   0       49.23       39.67      2.91 o 
   5   4   0       47.02       44.63      3.29 o 
   6   4   0       60.17       64.67      4.19 o 
   7   4   0        6.04        2.14      2.21 o 
   8   4   0        0.22        3.23      2.72 o 
   9   4   0        2.26        1.93      3.57 o 
  10   4   0        0.49        4.54      7.60 o 
   1   5   0      478.64      439.87     11.85 o 
   2   5   0        5.14        3.38      1.54 o 
   3   5   0      543.95      467.65      9.91 o 
   4   5   0       76.41      107.31      6.97 o 
   6   5   0        0.38        5.29      2.26 o 
   7   5   0       49.73       39.11      3.96 o 
   8   5   0        0.48        6.66      3.03 o 
   9   5   0        7.31        6.32      4.95 o 
   1   6   0      142.40      156.36      5.26 o 
   2   6   0        3.44        4.31      1.93 o 
   3   6   0        4.09        7.70      2.20 o 
   4   6   0       58.83       57.53      3.96 o 
   5   6   0       15.26       14.28      2.66 o 
   6   6   0       97.27       76.63      5.02 o 
   7   6   0        0.04       -2.46      2.55 o 
   8   6   0       31.45       32.63      4.42 o 
   9   6   0       13.28       17.11      4.93 o 
   1   7   0        0.42        4.77      4.83 o 
   2   7   0      119.72      123.39     10.61 o 
   3   7   0      154.74      139.48     10.21 o 
   4   7   0        9.17        7.33      2.66 o 
   5   7   0      452.79      454.33     14.50 o 
   6   7   0        5.16        1.82      2.71 o 
   7   7   0        6.06        2.36      3.15 o 
   8   7   0       16.32       18.88      4.19 o 
   0   8   0      219.32      225.95     14.37 o 
   1   8   0        9.88       13.53      3.46 o 
   2   8   0      396.92      398.02      9.74 o 
   3   8   0      228.50      201.43      7.97 o 
   4   8   0      388.38      382.65     13.18 o 
   5   8   0      153.54      168.44      8.50 o 
   6   8   0       10.32        8.09      3.80 o 
   7   8   0        1.91        0.17      3.46 o 
   8   8   0        4.99        5.51      3.71 o 
   1   9   0      198.86      191.36      9.68 o 
   2   9   0        0.21       -0.34      3.02 o 
   3   9   0      104.95      132.13      9.12 o 
   4   9   0       94.15      107.38      7.24 o 
   5   9   0       10.24        7.64      3.39 o 
   6   9   0        3.41        2.88      3.62 o 
   7   9   0        9.06        7.69      3.99 o 
   0  10   0       69.27       68.12     10.94 o 
   1  10   0       19.21       27.57      5.48 o 
   2  10   0       11.85        6.87      3.86 o 
   3  10   0       22.41       23.93      4.54 o 
   4  10   0      101.81      107.39      9.36 o 
   5  10   0       20.52       18.83      4.36 o 
   6  10   0       20.16       18.02      4.44 o 
   7  10   0        0.74        0.44      3.96 o 
   1  11   0        5.91        3.64      4.53 o 
   2  11   0       40.16       46.27      8.75 o 
   3  11   0        0.35       -0.78      4.37 o 
   4  11   0        5.95       13.19      4.68 o 
   5  11   0        1.23       -3.56      3.94 o 
   6  11   0        4.11        4.52      4.84 o 
   0  12   0        0.45        1.98      6.40 o 
   1  12   0        9.95       20.17      6.17 o 
   2  12   0        5.59        7.09      4.72 o 
   3  12   0        7.93       14.94      5.11 o 
   4  12   0        2.24        2.92      4.68 o 
   1  13   0        5.66        7.26      5.92 o 
   2  13   0        0.02        1.41      5.63 o 
   1   0   1     5464.57     5052.45     88.62 o 
   2   0   1        5.95        6.35      0.95 o 
   4   0   1     2865.19     2825.24     28.63 o 
   5   0   1      199.69      225.31      5.56 o 
   6   0   1       52.32       45.87      4.34 o 
   7   0   1      146.78      160.85      5.85 o 
   8   0   1       36.09       27.57      3.73 o 
   9   0   1        2.89        4.08      3.50 o 
  10   0   1        9.65       23.71      8.99 o 
 -10   1   1       33.66       45.04     10.38 o 
  -9   1   1       17.96        6.37      3.84 o 
  -8   1   1       38.92       33.25      4.88 o 
  -7   1   1       42.40       51.97      4.63 o 
  -6   1   1       37.46       39.55      3.15 o 
  -5   1   1        1.88       -0.01      1.37 o 
  -4   1   1       65.05       54.04      2.69 o 
  -3   1   1     4019.21     3603.51     34.58 o 
  -2   1   1     9511.50     8988.92     92.23 o 
  -1   1   1     3304.87     3101.53     40.54 o 
   0   1   1      450.56      330.66      5.50 o 
   1   1   1     3350.28     3130.53     40.50 o 
   2   1   1     9562.75     9070.63     92.42 o 
   3   1   1     4036.81     3664.30     34.61 o 
   4   1   1       62.83       49.05      2.61 o 
   5   1   1        1.74        1.38      1.27 o 
   6   1   1       37.80       37.01      3.03 o 
   7   1   1       42.49       45.95      3.79 o 
   8   1   1       39.02       27.49      5.14 o 
   9   1   1       17.92       11.18      3.87 o 
  10   1   1       33.66       30.87     10.14 o 
 -10   2   1       43.68       54.09      8.02 o 
  -9   2   1        1.82        4.50      3.51 o 
  -8   2   1       19.78       16.52      3.08 o 
  -7   2   1      167.60      199.98     10.78 o 
  -6   2   1       51.97       74.54      5.25 o 
  -5   2   1      165.27      186.26      5.21 o 
  -4   2   1      465.23      546.17      8.74 o 
  -3   2   1      762.76      661.72     11.76 o 
  -2   2   1     1863.38     1728.49     20.61 o 
  -1   2   1     5334.60     4954.83     52.76 o 
   0   2   1     5435.98     5341.07     57.28 o 
   1   2   1     5403.36     5177.66     65.27 o 
   2   2   1     1853.05     1717.09     17.77 o 
   3   2   1      772.54      681.84      9.17 o 
   4   2   1      471.10      556.90      8.74 o 
   5   2   1      165.50      185.70      5.11 o 
   6   2   1       51.97       61.15      3.73 o 
   7   2   1      167.70      179.22      6.16 o 
   8   2   1       19.72       19.54      3.29 o 
   9   2   1        1.81        6.40      3.78 o 
  10   2   1       43.67       34.59     10.60 o 
 -10   3   1       10.30        4.57      5.17 o 
  -9   3   1       11.23        7.95      4.50 o 
  -8   3   1       51.50       57.20      7.66 o 
  -7   3   1       16.15       10.64      2.60 o 
  -6   3   1       88.11       90.21      4.46 o 
  -5   3   1       75.63       64.90      3.57 o 
  -4   3   1      405.15      360.12      7.14 o 
  -3   3   1      374.02      360.92      6.58 o 
  -2   3   1       90.56       84.99      3.20 o 
  -1   3   1     1681.46     1494.53     18.35 o 
   0   3   1    25480.73    27675.23    250.94 o 
   1   3   1     1651.00     1441.54     18.14 o 
   2   3   1       96.26       82.95      3.13 o 
   3   3   1      367.42      358.53      6.49 o 
   4   3   1      404.62      378.52      7.22 o 
   5   3   1       75.48       67.87      4.07 o 
   6   3   1       87.54       89.09      7.81 o 
   7   3   1       16.30        9.47      4.75 o 
   8   3   1       51.48       58.09      4.90 o 
   9   3   1       11.18        4.25      5.19 o 
  10   3   1       10.30       19.54      9.04 o 
 -10   4   1        2.24       -4.40      4.76 o 
  -9   4   1        4.61        5.81      4.50 o 
  -8   4   1       44.24       45.39      4.42 o 
  -7   4   1        5.06        3.40      2.23 o 
  -6   4   1      123.44      122.50      5.37 o 
  -5   4   1      210.09      222.76      6.14 o 
  -4   4   1        6.58        8.72      1.80 o 
  -3   4   1      135.73      148.17      4.98 o 
  -2   4   1       40.41       38.02      2.73 o 
  -1   4   1      484.40      429.82      8.20 o 
   0   4   1     6200.58     6178.71     70.34 o 
   1   4   1      460.51      429.10     10.04 o 
   2   4   1       39.87       39.84      3.12 o 
   3   4   1      135.63      146.38      5.92 o 
   4   4   1        6.61        7.49      1.87 o 
   5   4   1      213.83      228.12      6.16 o 
   6   4   1      124.16      109.93      5.09 o 
   7   4   1        5.00        6.01      3.53 o 
   8   4   1       44.24       36.47      5.00 o 
   9   4   1        4.61        6.71      3.87 o 
  10   4   1        2.24       11.06      7.64 o 
  -9   5   1        7.15        9.13      4.81 o 
  -8   5   1       58.35       59.43      5.13 o 
  -7   5   1       16.92       20.64      3.26 o 
  -6   5   1       99.66      105.41      5.24 o 
  -5   5   1       89.13       71.69      4.20 o 
  -4   5   1      157.34      150.13      5.23 o 
  -3   5   1       83.56       93.77      4.64 o 
  -2   5   1      587.83      570.13     10.77 o 
  -1   5   1     1385.38     1514.32     21.79 o 
   0   5   1     4697.71     3974.10     41.59 o 
   1   5   1     1380.68     1504.64     20.14 o 
   2   5   1      586.32      547.49     10.57 o 
   3   5   1       87.69       92.87      7.68 o 
   4   5   1      153.26      145.28      5.01 o 
   5   5   1       90.30       88.74      9.76 o 
   6   5   1       99.46      104.78      5.16 o 
   7   5   1       16.97       15.16      3.11 o 
   8   5   1       58.21       54.93      9.74 o 
   9   5   1        7.16        8.00      4.16 o 
  -9   6   1        1.58       -4.73      4.31 o 
  -8   6   1        0.59        3.35      3.14 o 
  -7   6   1        7.00        6.83      3.12 o 
  -6   6   1       26.28       26.00      3.49 o 
  -5   6   1        9.14        8.88      2.50 o 
  -4   6   1       32.78       32.07      3.68 o 
  -3   6   1      201.30      188.30      6.52 o 
  -2   6   1      320.81      299.76     11.45 o 
  -1   6   1      203.54      228.88     12.02 o 
   0   6   1      888.05      845.23     27.93 o 
   1   6   1      204.52      225.18     13.20 o 
   2   6   1      333.72      309.72      8.12 o 
   3   6   1      203.01      186.71      6.41 o 
   4   6   1       31.87       37.80      3.40 o 
   5   6   1        9.34        5.91      2.25 o 
   6   6   1       25.97       31.98      3.61 o 
   7   6   1        6.91        5.09      4.77 o 
   8   6   1        0.57        5.52      3.81 o 
   9   6   1        1.59       -2.20      5.14 o 
  -8   7   1        5.43        5.66      3.67 o 
  -7   7   1       51.46       55.44      5.23 o 
  -6   7   1       39.01       39.20      4.34 o 
  -5   7   1       21.22       28.04      4.79 o 
  -4   7   1      176.60      161.74     11.38 o 
  -3   7   1        6.53        3.11      2.19 o 
  -2   7   1      434.94      473.18     15.08 o 
  -1   7   1      250.15      217.36      7.73 o 
   0   7   1       19.55       27.57      3.52 o 
   1   7   1      252.59      230.71      7.94 o 
   2   7   1      432.15      450.16     13.20 o 
   3   7   1        6.60        4.91      2.73 o 
   4   7   1      177.26      159.68      6.07 o 
   5   7   1       20.45       28.20      3.55 o 
   6   7   1       38.61       27.33      3.88 o 
   7   7   1       51.37       49.19      6.46 o 
   8   7   1        5.45        0.00      4.01 o 
  -8   8   1       22.12       31.50      5.03 o 
  -7   8   1        6.90        7.21      3.75 o 
  -6   8   1       25.50       23.53      5.32 o 
  -5   8   1       24.39       13.13      3.54 o 
  -4   8   1       29.78       29.07      4.23 o 
  -3   8   1      111.73      141.99      8.33 o 
  -2   8   1       40.29       58.01      8.70 o 
  -1   8   1      166.83      185.16      8.02 o 
   0   8   1      436.76      421.25     13.85 o 
   1   8   1      166.57      175.31      8.65 o 
   2   8   1       41.28       46.68      4.31 o 
   3   8   1      109.55      126.09      8.20 o 
   4   8   1       28.58       29.44      6.47 o 
   5   8   1       24.15       18.65      6.47 o 
   6   8   1       25.48       21.64      4.05 o 
   7   8   1        6.84        7.79      4.13 o 
   8   8   1       22.18       12.19      4.76 o 
  -7   9   1        7.74       10.15      4.11 o 
  -6   9   1        1.84       -0.43      3.52 o 
  -5   9   1       16.66       17.51      4.01 o 
  -4   9   1       10.38        4.51      3.51 o 
  -3   9   1       56.49       51.21      6.69 o 
  -2   9   1       31.18       41.94      7.71 o 
  -1   9   1       32.80       31.65      4.55 o 
   0   9   1        0.93        2.25      3.57 o 
   1   9   1       31.94       28.67      4.48 o 
   2   9   1       29.98       29.69      4.90 o 
   3   9   1       55.54       49.89      4.81 o 
   4   9   1       10.38       12.62      4.83 o 
   5   9   1       16.78       22.08      4.29 o 
   6   9   1        1.76       -0.56      3.25 o 
   7   9   1        7.67        8.73      3.84 o 
  -7  10   1        2.55        4.42      4.21 o 
  -6  10   1        2.32        5.33      3.87 o 
  -5  10   1        7.09       11.66      4.15 o 
  -4  10   1        8.71       10.13      6.13 o 
  -3  10   1       19.67       11.14      7.70 o 
  -2  10   1       24.45       22.90      4.68 o 
  -1  10   1        7.68       11.15      4.15 o 
   0  10   1        1.19        1.52      3.86 o 
   1  10   1        7.34       11.98      4.92 o 
   2  10   1       24.54       20.84      4.73 o 
   3  10   1       19.37       16.79      5.07 o 
   4  10   1        9.04       18.80      5.44 o 
   5  10   1        6.89        2.04      4.38 o 
   6  10   1        2.35        2.84      3.83 o 
   7  10   1        2.56        8.57      4.34 o 
  -6  11   1       11.58       13.67      4.63 o 
  -5  11   1        4.29       11.67      4.95 o 
  -4  11   1        7.58        5.83      8.03 o 
  -3  11   1       12.36        5.42      4.89 o 
  -2  11   1       18.90       20.40      4.87 o 
  -1  11   1        0.56       -0.99      5.85 o 
   0  11   1        0.65       -0.59      4.25 o 
   1  11   1        0.55        0.34      4.97 o 
   2  11   1       18.94       27.32      5.32 o 
   3  11   1       12.46       12.47      4.25 o 
   4  11   1        7.72        9.67      6.49 o 
   5  11   1        4.35        2.91      7.19 o 
   6  11   1       11.60       11.22      5.05 o 
  -4  12   1        0.63        0.72      4.56 o 
  -3  12   1        1.93        0.75      4.76 o 
  -2  12   1        4.33        4.04      4.12 o 
  -1  12   1        9.15        0.97      4.65 o 
   0  12   1        1.28        4.26      5.21 o 
   1  12   1        8.99       11.91      5.58 o 
   2  12   1        4.46       12.96      5.84 o 
   3  12   1        1.97       -0.39      3.88 o 
   4  12   1        0.63        4.46      4.67 o 
  -2  13   1        6.30        6.91      5.39 o 
  -1  13   1        1.68        0.16      5.32 o 
   0  13   1        0.20       -4.07      5.08 o 
   1  13   1        1.66        3.72      5.19 o 
   2  13   1        6.33       15.50      6.23 o 
   1   0   2    14305.68    16521.95    207.15 o 
   2   0   2     4623.42     4344.00     45.89 o 
   3   0   2     2622.00     2923.69     28.33 o 
   5   0   2      239.78      221.58      7.34 o 
   6   0   2       25.89       30.81      2.83 o 
   7   0   2      471.14      558.17     10.85 o 
   8   0   2        0.01       -1.26      2.74 o 
   9   0   2       37.01       38.85      5.29 o 
  10   0   2       13.40       12.43      8.26 o 
 -10   1   2       21.79       26.21      9.23 o 
  -9   1   2       12.12        7.37      3.79 o 
  -8   1   2      351.92      335.19     10.53 o 
  -7   1   2      147.40      168.42      5.85 o 
  -6   1   2       37.22       41.97      5.16 o 
  -5   1   2      107.26       88.44      3.78 o 
  -4   1   2     1011.13      960.67     12.37 o 
  -3   1   2     1662.78     1839.24     19.17 o 
  -2   1   2     2758.06     2589.78     28.43 o 
  -1   1   2     3426.28     2971.31     65.01 o 
   0   1   2    17942.88    21552.48    267.73 o 
   1   1   2     3391.75     2920.99     38.37 o 
   2   1   2     2708.62     2516.61     34.13 o 
   3   1   2     1634.22     1834.14     19.08 o 
   4   1   2     1000.90      965.48     12.35 o 
   5   1   2      108.53       85.84      3.69 o 
   6   1   2       37.02       37.26      3.01 o 
   7   1   2      147.47      156.65      5.87 o 
   8   1   2      352.13      357.65     13.15 o 
   9   1   2       12.12        8.04      3.93 o 
  10   1   2       21.78       16.22      8.50 o 
 -10   2   2       12.88       13.07      7.79 o 
  -9   2   2       34.84       50.76      8.48 o 
  -8   2   2        6.31        7.39      2.73 o 
  -7   2   2       20.18       28.91      4.04 o 
  -6   2   2       54.60       62.77      6.52 o 
  -5   2   2      471.66      473.36      8.66 o 
  -4   2   2      742.25      696.28     10.26 o 
  -3   2   2     1227.05     1435.33     16.09 o 
  -2   2   2     1371.61     1340.77     16.74 o 
  -1   2   2     3588.03     3220.46     34.93 o 
   0   2   2      464.04      376.47      8.10 o 
   1   2   2     3553.54     3248.31     69.65 o 
   2   2   2     1352.83     1321.25     14.31 o 
   3   2   2     1213.58     1429.34     15.96 o 
   4   2   2      745.94      716.68     10.23 o 
   5   2   2      473.28      489.70      8.63 o 
   6   2   2       55.40       53.23      5.62 o 
   7   2   2       20.25       21.21      3.01 o 
   8   2   2        6.33        9.73      4.24 o 
   9   2   2       34.87       40.33      6.07 o 
  10   2   2       12.89       17.14      8.94 o 
 -10   3   2       25.42       33.34      9.33 o 
  -9   3   2        1.11       -0.51      3.50 o 
  -8   3   2        2.23        4.68      2.66 o 
  -7   3   2       81.13       74.29      7.75 o 
  -6   3   2       11.32        6.34      1.85 o 
  -5   3   2       96.44      106.05      4.35 o 
  -4   3   2     1809.93     1827.54     21.06 o 
  -3   3   2      225.46      272.00      5.60 o 
  -2   3   2      116.83      117.35      6.61 o 
  -1   3   2     3048.58     2910.55     33.06 o 
   0   3   2    11467.23    11134.05    113.85 o 
   1   3   2     3088.31     2987.37     40.81 o 
   2   3   2      116.21      113.65      3.20 o 
   3   3   2      224.24      264.52      5.43 o 
   4   3   2     1811.71     1859.18     21.03 o 
   5   3   2       95.37      110.14      5.63 o 
   7   3   2       81.03       76.12      4.60 o 
   8   3   2        2.26        4.43      3.34 o 
   9   3   2        1.11        3.69      4.90 o 
  10   3   2       25.42       23.30     10.18 o 
  -9   4   2       24.85       14.57      5.57 o 
  -8   4   2        8.13        5.85      2.99 o 
  -7   4   2        7.93        3.14      2.29 o 
  -5   4   2       28.05       27.77      4.65 o 
  -4   4   2      253.16      302.78      6.83 o 
  -3   4   2      651.20      636.65     14.27 o 
  -2   4   2      306.77      273.89      6.60 o 
  -1   4   2      995.69      990.62     14.54 o 
   1   4   2      997.74     1040.06     18.06 o 
   2   4   2      315.00      296.06      6.61 o 
   3   4   2      668.10      676.35     20.53 o 
   4   4   2      253.74      301.40      6.70 o 
   5   4   2       28.60       25.70      3.97 o 
   6   4   2       22.28       17.23      2.59 o 
   7   4   2        8.00        6.28      2.42 o 
   8   4   2        8.10        5.99      3.43 o 
   9   4   2       24.79       30.90      6.58 o 
  -9   5   2        5.82        2.98      4.00 o 
  -7   5   2        8.28        7.88      2.59 o 
  -6   5   2       18.51       17.02      2.93 o 
  -5   5   2       28.11       23.18      3.17 o 
  -4   5   2       46.47       49.71      3.83 o 
  -3   5   2      145.74      132.34      5.23 o 
  -2   5   2      370.28      357.07     10.63 o 
  -1   5   2      226.91      215.33      7.56 o 
   0   5   2     3567.74     3301.34     40.52 o 
   1   5   2      234.12      220.10      5.57 o 
   2   5   2      375.25      349.33     10.41 o 
   3   5   2      144.67      136.60      4.59 o 
   4   5   2       47.45       55.56      3.62 o 
   5   5   2       27.62       28.97      2.97 o 
   6   5   2       18.52       17.30      2.81 o 
   7   5   2        8.31        4.46      2.71 o 
   8   5   2       37.42       30.10      6.02 o 
   9   5   2        5.84       -4.47      4.92 o 
  -9   6   2        4.01        5.85      4.24 o 
  -8   6   2        2.14        5.48      3.37 o 
  -7   6   2       75.46       81.24      5.65 o 
  -6   6   2       18.91       20.68      3.20 o 
  -5   6   2       78.13       87.07      4.92 o 
  -4   6   2      151.15      142.51      6.37 o 
  -3   6   2      254.86      255.03      7.63 o 
  -2   6   2       48.33       34.41      3.54 o 
  -1   6   2      172.19      197.30      7.95 o 
   0   6   2       57.66       44.20      4.04 o 
   1   6   2      179.19      210.68      7.51 o 
   2   6   2       50.01       34.04      4.09 o 
   3   6   2      252.78      273.45      7.75 o 
   4   6   2      154.26      154.62      9.18 o 
   5   6   2       78.07       80.86      4.69 o 
   6   6   2       18.56       18.55      3.11 o 
   7   6   2       75.51       78.88      5.42 o 
   8   6   2        2.14        2.62      3.69 o 
   9   6   2        3.99        3.89      5.92 o 
  -8   7   2       36.10       47.10      5.40 o 
  -7   7   2        5.64        2.58      3.18 o 
  -6   7   2       39.46       59.68      5.08 o 
  -5   7   2       54.99       40.51      4.03 o 
  -4   7   2       82.47       85.09      5.70 o 
  -3   7   2       39.62       45.33      4.25 o 
  -2   7   2       93.59       87.37      5.30 o 
  -1   7   2       49.13       57.61      4.74 o 
   0   7   2      660.01      795.56     16.02 o 
   1   7   2       47.07       47.59      3.85 o 
   2   7   2       95.61       87.91      4.76 o 
   3   7   2       41.21       58.22      5.13 o 
   4   7   2       84.07       88.03      5.01 o 
   5   7   2       54.70       43.11      7.18 o 
   6   7   2       39.39       54.32      6.80 o 
   7   7   2        5.55        1.52      3.06 o 
   8   7   2       36.04       44.86      6.89 o 
  -8   8   2       15.89       14.25      4.30 o 
  -7   8   2       17.40       27.71      4.68 o 
  -6   8   2       50.24       61.10      5.50 o 
  -5   8   2      102.42      120.32      6.50 o 
  -4   8   2       63.83       62.30     10.57 o 
  -3   8   2      336.14      305.02      9.70 o 
  -2   8   2       20.13       31.65      7.11 o 
  -1   8   2      135.36      150.41     11.34 o 
   0   8   2       47.44       38.28      6.15 o 
   1   8   2      135.89      143.71     12.37 o 
   2   8   2       21.25       27.34      4.42 o 
   3   8   2      338.02      340.07     12.24 o 
   4   8   2       63.25       56.09      4.72 o 
   5   8   2      101.82      110.41      8.13 o 
   6   8   2       50.66       56.36      6.12 o 
   7   8   2       17.49       15.98      4.11 o 
   8   8   2       15.86       16.20      7.34 o 
  -7   9   2       24.85       30.86      5.13 o 
  -6   9   2        2.63       -0.31      6.51 o 
  -5   9   2       68.66       98.00      6.57 o 
  -4   9   2       59.13       60.97      6.03 o 
  -3   9   2       51.37       58.56      7.19 o 
  -2   9   2      101.10       94.23      6.76 o 
  -1   9   2       60.66       68.76      6.04 o 
   0   9   2        0.34       -3.21      3.42 o 
   1   9   2       59.40       56.76      6.66 o 
   2   9   2      100.13       99.23      6.11 o 
   3   9   2       50.37       56.72      5.09 o 
   4   9   2       58.56       55.46      6.75 o 
   5   9   2       68.91       82.17      6.20 o 
   6   9   2        2.59        1.50      4.22 o 
   7   9   2       24.84       21.84      4.66 o 
  -7  10   2        9.78        9.51      4.57 o 
  -6  10   2        1.91        0.71      3.70 o 
  -5  10   2       11.87       15.20      4.18 o 
  -4  10   2       12.98       13.24      4.90 o 
  -3  10   2        8.63       13.55      7.03 o 
  -2  10   2       17.48       15.64      4.23 o 
  -1  10   2       12.26       10.91      3.71 o 
   0  10   2        0.01       -1.87      6.50 o 
   1  10   2       11.87       12.33      4.97 o 
   2  10   2       17.23       16.28      7.39 o 
   3  10   2        8.22        5.41      3.36 o 
   4  10   2       12.90       21.78      4.12 o 
   5  10   2       11.82       14.34      4.96 o 
   6  10   2        1.92       -5.70      3.90 o 
   7  10   2        9.85        9.77      4.53 o 
  -6  11   2       11.19        4.32      4.22 o 
  -5  11   2       19.18       17.85      5.52 o 
  -4  11   2        2.69        6.94      6.64 o 
  -3  11   2        7.78        4.46      4.10 o 
  -2  11   2       12.57       11.60      4.49 o 
  -1  11   2       35.60       27.19      5.29 o 
   0  11   2        1.20        6.52      5.61 o 
   1  11   2       35.70       45.95      8.80 o 
   2  11   2       12.30        9.60      4.33 o 
   3  11   2        7.79        4.89      4.14 o 
   4  11   2        2.64        2.88      3.52 o 
   5  11   2       19.34       19.57      4.33 o 
   6  11   2       11.26       10.08      6.28 o 
  -4  12   2        0.26        0.30      4.49 o 
  -3  12   2        0.36       -0.40      4.37 o 
  -2  12   2        0.29        0.01      5.05 o 
  -1  12   2        2.76        2.25      4.85 o 
   0  12   2        3.00        2.63      5.02 o 
   1  12   2        2.80        6.00      5.28 o 
   2  12   2        0.27        4.91      5.01 o 
   3  12   2        0.38       -3.43      5.68 o 
   4  12   2        0.23        2.17      5.34 o 
  -2  13   2        1.25       -4.26      5.08 o 
  -1  13   2        7.40       -0.24      5.09 o 
   0  13   2        9.53        6.04      5.70 o 
   1  13   2        7.48        1.57      8.40 o 
   2  13   2        1.31        8.45      6.01 o 
   1   0   3     7119.31     7380.62    131.56 o 
   2   0   3     7637.94     7450.24     66.78 o 
   3   0   3      356.57      400.41      6.08 o 
   4   0   3      220.34      183.86      5.27 o 
   5   0   3        2.41        0.72      1.23 o 
   6   0   3       90.33       93.37      4.25 o 
   7   0   3       19.15       11.13      3.38 o 
   8   0   3        0.78        5.24      3.43 o 
   9   0   3        0.01        3.20      4.47 o 
  10   0   3        0.04        3.35      6.94 o 
 -10   1   3       33.75       47.60     11.14 o 
  -9   1   3       12.23        6.67      5.32 o 
  -8   1   3       27.01       32.52      4.38 o 
  -7   1   3      268.72      236.88      6.94 o 
  -6   1   3       42.71       41.30      3.14 o 
  -5   1   3      423.98      503.97      8.66 o 
  -4   1   3      232.89      261.94      5.44 o 
  -3   1   3     1569.95     1598.06     17.14 o 
  -2   1   3      176.65      185.41      3.52 o 
  -1   1   3     3886.52     4282.70     45.06 o 
   0   1   3     6410.20     6201.19     78.39 o 
   1   1   3     3984.08     4366.77     45.67 o 
   2   1   3      174.30      186.75      4.02 o 
   3   1   3     1582.35     1612.33     17.04 o 
   4   1   3      234.21      256.42      7.65 o 
   5   1   3      422.77      474.21      9.96 o 
   6   1   3       42.39       31.26      2.84 o 
   7   1   3      268.55      235.30     12.11 o 
   8   1   3       27.01       25.21      4.09 o 
   9   1   3       12.22       15.56      9.43 o 
  10   1   3       33.72       42.49      7.96 o 
 -10   2   3       26.09       10.11      8.13 o 
  -9   2   3        2.95        6.41      3.75 o 
  -8   2   3       79.22       72.68      5.97 o 
  -7   2   3      100.10      106.50      9.07 o 
  -6   2   3       66.16       70.29      3.94 o 
  -5   2   3       15.81       12.21      1.96 o 
  -3   2   3      715.24      580.78      7.32 o 
  -2   2   3      768.41      566.26      8.95 o 
  -1   2   3      216.36      284.49      7.62 o 
   0   2   3     6083.94     6934.56     71.31 o 
   1   2   3      223.00      298.87      6.47 o 
   2   2   3      772.67      576.09      7.53 o 
   3   2   3      705.33      580.61     10.39 o 
   5   2   3       15.32        9.97      2.43 o 
   6   2   3       66.35       67.92      6.08 o 
   7   2   3      100.06       94.20      4.84 o 
   8   2   3       79.24       66.02      5.64 o 
   9   2   3        2.94        8.75      5.22 o 
  10   2   3       26.08       26.29      7.15 o 
 -10   3   3        2.53        1.71      6.01 o 
  -9   3   3       42.48       44.88      8.74 o 
  -8   3   3        8.11        2.85      3.35 o 
  -7   3   3       20.15       24.31      3.90 o 
  -6   3   3       36.94       30.17      3.01 o 
  -5   3   3      367.59      447.33      9.01 o 
  -4   3   3      126.39      152.10      5.15 o 
  -3   3   3       94.61      101.08      3.29 o 
  -2   3   3      715.26      647.34     11.29 o 
  -1   3   3     7138.90     7170.55     74.30 o 
   0   3   3      280.95      347.61      6.45 o 
   1   3   3     7099.44     7014.60     65.98 o 
   2   3   3      714.90      639.17      9.91 o 
   3   3   3       93.73      112.41      4.77 o 
   4   3   3      130.28      156.80      4.74 o 
   5   3   3      369.41      462.53      9.91 o 
   6   3   3       37.26       39.19      3.17 o 
   7   3   3       20.07       26.31      3.32 o 
   8   3   3        8.07        3.77      3.20 o 
   9   3   3       42.45       35.52     11.74 o 
  10   3   3        2.54        6.91      6.08 o 
  -8   4   3       51.76       53.12      6.03 o 
  -7   4   3       11.10        4.17      2.42 o 
  -6   4   3       39.52       27.99      3.14 o 
  -5   4   3      119.74      107.24      6.17 o 
  -2   4   3      198.38      156.89      4.87 o 
  -1   4   3      243.80      278.66      7.87 o 
   0   4   3     9399.59     9916.63    103.12 o 
   1   4   3      236.49      277.64      5.74 o 
   2   4   3      205.11      159.09      6.43 o 
   3   4   3       27.28       12.61      3.09 o 
   4   4   3       71.78      112.64      5.12 o 
   5   4   3      120.92      103.94      5.54 o 
   6   4   3       39.30       40.65      3.53 o 
   7   4   3       10.92        6.25      2.37 o 
   8   4   3       51.69       43.67      5.26 o 
   9   4   3       12.67       10.62      5.79 o 
  -9   5   3        2.01       -1.70      3.79 o 
  -8   5   3       14.99       20.23      4.40 o 
  -7   5   3       42.48       38.39      5.08 o 
  -6   5   3       50.90       66.33      4.56 o 
  -5   5   3       11.30       13.86      3.13 o 
  -4   5   3      189.70      223.49      6.17 o 
  -3   5   3      106.42       97.69      4.83 o 
  -2   5   3      867.19      790.12     13.64 o 
  -1   5   3      461.46      514.02     12.33 o 
   0   5   3       27.49       22.19      2.72 o 
   1   5   3      451.52      502.16      8.92 o 
   2   5   3      883.77      815.40     21.51 o 
   3   5   3      107.55       92.51      4.07 o 
   4   5   3      186.11      206.30      5.84 o 
   5   5   3       11.31       10.10      2.18 o 
   6   5   3       50.87       60.40      7.50 o 
   7   5   3       42.53       35.05      5.44 o 
   8   5   3       15.10       10.28      4.13 o 
   9   5   3        2.00       -6.87      4.58 o 
  -9   6   3        7.24        4.62      4.30 o 
  -8   6   3        1.07        3.27      3.59 o 
  -7   6   3        1.81        2.02      2.74 o 
  -6   6   3       17.81       11.78      3.06 o 
  -5   6   3       41.06       46.45      4.01 o 
  -4   6   3       76.07       69.69      4.92 o 
  -3   6   3      189.98      217.33      7.09 o 
  -2   6   3      312.78      279.21      9.76 o 
  -1   6   3      332.22      344.30     10.65 o 
   0   6   3       83.60       88.39      7.08 o 
   1   6   3      334.31      365.83      8.02 o 
   2   6   3      306.35      271.70      9.69 o 
   3   6   3      184.10      198.04      6.57 o 
   4   6   3       75.06       76.24      4.37 o 
   5   6   3       40.78       39.17      4.69 o 
   6   6   3       17.75       16.71      3.04 o 
   7   6   3        1.79        0.53      2.48 o 
   8   6   3        1.06       -2.10      4.51 o 
   9   6   3        7.22        1.63     10.91 o 
  -8   7   3       11.86       18.27      4.74 o 
  -7   7   3        6.66       10.72      3.55 o 
  -6   7   3       92.20       92.21      5.90 o 
  -5   7   3       60.53       60.96      4.70 o 
  -4   7   3       23.55       23.99      3.59 o 
  -3   7   3      158.32      159.81      6.78 o 
  -2   7   3      131.88      142.91      7.73 o 
  -1   7   3      280.92      263.27     13.79 o 
   0   7   3      294.33      370.34     16.63 o 
   1   7   3      272.12      247.95      8.21 o 
   2   7   3      131.76      140.62      5.78 o 
   3   7   3      158.82      169.57      8.06 o 
   4   7   3       24.15       22.84      3.04 o 
   5   7   3       61.39       54.56      5.18 o 
   6   7   3       91.48       98.72      5.80 o 
   7   7   3        6.59        3.17      3.66 o 
   8   7   3       11.84        5.88      7.99 o 
  -8   8   3       18.98       22.59      7.72 o 
  -7   8   3        2.70        8.55      3.81 o 
  -6   8   3      101.96      127.54      7.56 o 
  -5   8   3       50.89       61.72      5.23 o 
  -4   8   3      104.83      131.80      7.20 o 
  -3   8   3        8.83       11.56      3.21 o 
  -2   8   3      177.71      150.55     19.44 o 
  -1   8   3       65.18       71.96      6.43 o 
   0   8   3      620.10      554.16     13.41 o 
   1   8   3       65.80       70.01      9.51 o 
   2   8   3      179.69      177.76      6.88 o 
   3   8   3        9.31       15.19      4.21 o 
   4   8   3      103.91      126.13      9.86 o 
   5   8   3       50.30       68.77      5.73 o 
   6   8   3      102.13      140.12      7.19 o 
   7   8   3        2.73        3.20      3.99 o 
   8   8   3       18.95        3.36      6.18 o 
  -7   9   3        4.89        7.11      3.89 o 
  -6   9   3       68.84       63.72      5.90 o 
  -5   9   3       15.11       10.27      3.64 o 
  -4   9   3       48.02       50.09      5.75 o 
  -3   9   3       25.93       31.89      5.82 o 
  -2   9   3       25.97       12.29      4.38 o 
  -1   9   3       79.82       62.90      5.85 o 
   0   9   3       24.70       28.76      4.45 o 
   1   9   3       81.55       86.75      7.74 o 
   2   9   3       24.54       25.71      3.91 o 
   3   9   3       25.40       26.48      4.03 o 
   4   9   3       47.86       58.74      7.67 o 
   5   9   3       15.01        9.12      4.20 o 
   6   9   3       68.42       60.25      5.73 o 
   7   9   3        4.82       -0.79      4.23 o 
  -6  10   3        1.24        0.35      4.69 o 
  -5  10   3       10.77       16.49      4.76 o 
  -4  10   3        3.61        2.68      4.64 o 
  -3  10   3       39.64       37.83      8.77 o 
  -2  10   3        9.13        9.04      3.68 o 
  -1  10   3       17.75       24.59      4.71 o 
   0  10   3        0.59        2.73      4.55 o 
   1  10   3       17.33       17.30      8.07 o 
   2  10   3        8.96        0.38      4.45 o 
   3  10   3       40.11       36.04      4.63 o 
   4  10   3        3.72        2.61      3.03 o 
   5  10   3       10.66        7.53      4.47 o 
   6  10   3        1.20        5.10      4.31 o 
  -6  11   3       10.72        8.12      4.98 o 
  -5  11   3        8.91       13.30      6.07 o 
  -4  11   3        1.55        5.30      7.23 o 
  -3  11   3       12.36       12.17      4.17 o 
  -2  11   3        4.73       10.77      4.13 o 
  -1  11   3        8.27        8.85      4.34 o 
   0  11   3        5.53       -0.16      6.34 o 
   1  11   3        8.35       13.04      5.66 o 
   2  11   3        4.50        1.29      5.13 o 
   3  11   3       12.69       19.13      5.22 o 
   4  11   3        1.63       -1.84      4.12 o 
   5  11   3        8.90       12.78      3.75 o 
   6  11   3       10.71        3.67      5.01 o 
  -4  12   3        2.26        1.18      4.66 o 
  -3  12   3       12.45        7.80      4.42 o 
  -2  12   3       12.32       20.45      8.57 o 
  -1  12   3        9.06        8.51      5.70 o 
   0  12   3        3.13       -0.34      5.01 o 
   1  12   3        8.92        2.26      5.11 o 
   2  12   3       12.45       12.42      6.25 o 
   3  12   3       12.59       13.79      5.05 o 
   4  12   3        2.24        3.18      4.55 o 
  -2  13   3        2.28        1.95      4.18 o 
  -1  13   3        2.24        8.26      5.78 o 
   0  13   3        7.94       16.33      8.00 o 
   1  13   3        2.29        4.13      7.79 o 
   2  13   3        2.29        5.21      5.53 o 
   0   0   4    22673.00    23277.92    411.42 o 
   1   0   4      531.61      631.07     10.49 o 
   2   0   4     4259.97     4087.84     38.08 o 
   3   0   4     1659.81     1496.93     18.96 o 
   4   0   4       49.57       38.57      2.60 o 
   5   0   4        0.36       -1.64      1.18 o 
   6   0   4       34.13       37.24      2.99 o 
   7   0   4      115.66      111.16      6.10 o 
   8   0   4      265.16      264.81     17.33 o 
   9   0   4        5.63        0.45      4.39 o 
  10   0   4       52.06       61.62     11.16 o 
 -10   1   4        6.54       12.00      5.92 o 
  -9   1   4       11.75       10.18      4.96 o 
  -8   1   4        8.69       10.47      3.61 o 
  -7   1   4      226.59      247.27      9.35 o 
  -6   1   4       78.93      108.31      5.98 o 
  -5   1   4      171.29      168.83      6.47 o 
  -4   1   4     2004.93     1955.45     21.15 o 
  -3   1   4      280.98      303.17      4.70 o 
  -2   1   4       32.05       31.12      1.63 o 
  -1   1   4       46.56       35.09      1.63 o 
   0   1   4     3734.05     3204.86     41.50 o 
   1   1   4       50.57       48.18      8.10 o 
   2   1   4       31.71       30.79      1.57 o 
   3   1   4      265.93      298.98      6.17 o 
   4   1   4     2001.91     1938.99     21.37 o 
   5   1   4      171.94      171.25      4.74 o 
   6   1   4       79.49      107.35      4.42 o 
   7   1   4      227.07      237.01      8.20 o 
   8   1   4        8.73       12.75      3.71 o 
   9   1   4       11.77       15.09      5.61 o 
  10   1   4        6.55        4.22      5.66 o 
 -10   2   4       16.86        8.06      5.29 o 
  -9   2   4       15.82       17.27      9.83 o 
  -8   2   4       18.83       13.33      4.03 o 
  -7   2   4      229.57      280.56      7.69 o 
  -6   2   4        3.22       10.01      2.11 o 
  -5   2   4       44.56       37.29      2.90 o 
  -4   2   4     2125.54     1968.31     25.28 o 
  -3   2   4      703.71      800.00      9.22 o 
  -2   2   4     1466.06     1367.86     14.85 o 
  -1   2   4    10300.60    11081.28    137.84 o 
   0   2   4     4211.35     4138.36     43.80 o 
   1   2   4    10227.27    11081.49     81.19 o 
   2   2   4     1460.62     1321.32     17.03 o 
   3   2   4      704.00      787.04     10.12 o 
   4   2   4     2113.71     1967.66     26.72 o 
   5   2   4       43.74       43.09      4.92 o 
   6   2   4        3.10        4.69      1.73 o 
   7   2   4      228.90      271.52     11.44 o 
   8   2   4       18.86       26.04      4.34 o 
   9   2   4       15.81       10.60      5.12 o 
  10   2   4       16.90       12.23      9.79 o 
 -10   3   4        2.94       -5.33      4.95 o 
  -9   3   4       42.24       24.90      6.02 o 
  -8   3   4       33.23       31.03      4.61 o 
  -7   3   4       12.83       13.86      2.78 o 
  -6   3   4       86.27       74.77      4.22 o 
  -5   3   4      113.22       89.49      5.81 o 
  -4   3   4      121.81      136.21      4.32 o 
  -3   3   4     1815.88     1706.43     19.02 o 
  -2   3   4     2001.61     1734.49     18.62 o 
  -1   3   4     6397.86     6143.12     79.63 o 
   0   3   4     4711.34     4607.15     42.81 o 
   1   3   4     6400.49     6139.61     57.76 o 
   2   3   4     1991.13     1717.77     27.44 o 
   3   3   4     1827.25     1729.92     19.10 o 
   4   3   4      122.54      139.18      4.22 o 
   5   3   4      114.26       85.73      3.89 o 
   6   3   4       85.20       78.56      5.32 o 
   7   3   4       12.79       20.51      3.96 o 
   8   3   4       33.24       29.01      5.89 o 
   9   3   4       42.18       51.01      7.74 o 
  10   3   4        2.94        6.67      5.95 o 
  -9   4   4       13.91        2.82      4.96 o 
  -8   4   4       15.31       13.35      3.85 o 
  -7   4   4        5.32        5.81      2.35 o 
  -6   4   4       46.32       51.21      3.89 o 
  -5   4   4       63.16       80.79      4.43 o 
  -4   4   4      300.04      312.61      6.50 o 
  -3   4   4      733.58      803.98     11.63 o 
  -2   4   4      156.75      150.36      3.98 o 
  -1   4   4      409.52      378.24     12.55 o 
   0   4   4     3334.64     3190.20     36.64 o 
   1   4   4      410.79      395.46      7.05 o 
   2   4   4      149.51      142.13      8.66 o 
   3   4   4      725.81      813.97     11.51 o 
   4   4   4      301.06      301.74      6.66 o 
   5   4   4       63.17       76.19      3.90 o 
   6   4   4       46.04       64.82      4.08 o 
   7   4   4        5.43       10.55      3.45 o 
   8   4   4       15.40       12.35      5.24 o 
   9   4   4       13.92        3.11      5.42 o 
  -9   5   4       13.98       10.74      5.54 o 
  -8   5   4        8.41        5.56      3.53 o 
  -7   5   4       94.97       92.31      9.53 o 
  -6   5   4       10.70       13.93      3.58 o 
  -5   5   4       15.24        9.33      2.16 o 
  -4   5   4      201.26      223.85     13.40 o 
  -3   5   4      243.64      202.94      4.99 o 
  -2   5   4      554.25      572.90      9.09 o 
  -1   5   4     1253.09     1333.11     23.42 o 
   0   5   4      427.33      366.56      7.29 o 
   1   5   4     1242.04     1317.41     16.95 o 
   2   5   4      546.38      553.42     13.11 o 
   3   5   4      250.06      218.37      5.67 o 
   4   5   4      202.50      207.38      5.89 o 
   5   5   4       15.39       13.39      2.82 o 
   6   5   4       10.56       15.22      4.24 o 
   7   5   4       95.23       98.05      6.56 o 
   8   5   4        8.43       11.57      6.25 o 
   9   5   4       13.97       16.80      6.42 o 
  -9   6   4       35.93       38.01     17.84 o 
  -8   6   4       67.49       67.74      9.50 o 
  -7   6   4        5.29        4.16      2.77 o 
  -6   6   4       23.40       20.54      3.41 o 
  -5   6   4       91.24      111.71      5.81 o 
  -4   6   4        5.37        6.17      3.54 o 
  -3   6   4       78.16       82.80      4.89 o 
  -2   6   4      194.26      192.74      6.08 o 
  -1   6   4     1788.38     1666.54     59.95 o 
   0   6   4      708.42      661.23     15.74 o 
   1   6   4     1810.50     1787.67     21.97 o 
   2   6   4      196.04      195.32      5.96 o 
   3   6   4       79.88       79.99      4.89 o 
   4   6   4        5.60        7.93      2.19 o 
   5   6   4       90.42      108.58      5.18 o 
   6   6   4       23.63       18.76      5.21 o 
   7   6   4        5.28        2.61      3.94 o 
   8   6   4       67.44       58.51      8.32 o 
   9   6   4       35.92       47.28      8.34 o 
  -8   7   4        0.34        4.33      4.11 o 
  -7   7   4       28.62       33.90      5.16 o 
  -6   7   4       35.53       26.67      3.77 o 
  -5   7   4       93.15      112.71      6.02 o 
  -4   7   4      163.67      151.26      7.19 o 
  -3   7   4      283.98      249.41      8.58 o 
  -2   7   4      105.37      104.70     10.16 o 
  -1   7   4      144.64      135.48      7.64 o 
   0   7   4      455.17      587.04     13.03 o 
   1   7   4      146.57      129.68      6.88 o 
   2   7   4      107.85      103.08      5.07 o 
   3   7   4      291.41      285.43     14.93 o 
   4   7   4      165.13      162.32      6.13 o 
   5   7   4       93.47      102.28      5.62 o 
   6   7   4       35.44       27.23      3.85 o 
   7   7   4       28.63       30.78      8.99 o 
   8   7   4        0.35       -5.76      9.26 o 
  -8   8   4       10.39       12.46      4.64 o 
  -7   8   4       23.44       24.51      4.35 o 
  -6   8   4       86.35       97.85      6.45 o 
  -5   8   4      187.79      167.01      7.43 o 
  -4   8   4      212.73      208.88      8.56 o 
  -3   8   4      263.67      281.06     25.03 o 
  -2   8   4       40.19       27.33      5.24 o 
  -1   8   4      211.24      203.54      9.63 o 
   0   8   4       81.87       97.46      6.51 o 
   1   8   4      204.86      184.90      9.18 o 
   2   8   4       40.87       39.02      4.04 o 
   3   8   4      263.30      278.43     10.96 o 
   4   8   4      212.05      197.49      8.69 o 
   5   8   4      189.23      169.06      7.29 o 
   6   8   4       86.81       80.35      5.88 o 
   7   8   4       23.29       18.59      6.10 o 
   8   8   4       10.32        3.99      6.07 o 
  -7   9   4        7.22        4.07      3.92 o 
  -6   9   4        5.31        5.12      3.55 o 
  -5   9   4        6.08        7.10      3.80 o 
  -4   9   4       56.34       66.00      7.46 o 
  -3   9   4      149.89      123.19     12.46 o 
  -2   9   4       89.48       89.84     11.12 o 
  -1   9   4       42.95       60.63      5.89 o 
   0   9   4        1.97        5.57      4.35 o 
   1   9   4       42.87       69.12     12.40 o 
   2   9   4       89.52      101.38      6.11 o 
   3   9   4      147.55      138.93      7.07 o 
   4   9   4       56.89       67.27      5.72 o 
   5   9   4        5.97        7.23      4.22 o 
   6   9   4        5.39        8.41      6.76 o 
   7   9   4        7.20        5.10      6.04 o 
  -6  10   4        0.93       -2.99      3.56 o 
  -5  10   4       21.40       28.36      5.30 o 
  -4  10   4       35.45       49.98      7.46 o 
  -3  10   4       42.22       35.42      8.92 o 
  -2  10   4       13.64       18.25      4.39 o 
  -1  10   4       22.54       25.33      4.69 o 
   0  10   4        1.09       -0.37      7.49 o 
   1  10   4       22.72       15.32      5.34 o 
   2  10   4       14.35        4.95      4.08 o 
   3  10   4       42.29       42.79      7.32 o 
   4  10   4       34.93       26.83      5.85 o 
   5  10   4       21.55       29.68      4.29 o 
   6  10   4        0.92        5.06      4.63 o 
  -5  11   4        6.66       18.65      6.71 o 
  -4  11   4        0.85        0.22      5.98 o 
  -3  11   4        7.04        7.28      5.44 o 
  -2  11   4        0.12       -0.16      3.31 o 
  -1  11   4       13.02       13.49      4.55 o 
   0  11   4      104.90      110.39     14.03 o 
   1  11   4       12.82       15.55      5.71 o 
   2  11   4        0.14        4.81      4.81 o 
   3  11   4        7.07       -0.71      3.72 o 
   4  11   4        0.89        0.64      3.38 o 
   5  11   4        6.53        8.21      3.78 o 
  -4  12   4        2.69        7.84      4.70 o 
  -3  12   4        4.18        2.47      4.06 o 
  -2  12   4        1.37        3.29      3.98 o 
  -1  12   4        8.22       12.62      5.77 o 
   0  12   4        0.93        6.58      4.92 o 
   1  12   4        8.13        6.19      8.21 o 
   2  12   4        1.43        4.20      5.27 o 
   3  12   4        4.13       -0.51      7.52 o 
   4  12   4        2.58        1.07      3.83 o 
  -2  13   4        2.09        1.41      4.53 o 
  -1  13   4        2.56       12.26      8.45 o 
   0  13   4        3.15        1.28      5.88 o 
   1  13   4        2.63       -1.04      5.21 o 
   2  13   4        2.14        7.47      6.11 o 
   1   0   5     6577.14     7359.12     90.14 o 
   2   0   5     8104.83     7702.78     80.56 o 
   3   0   5     2527.04     2596.60     26.30 o 
   4   0   5      634.50      722.02      9.89 o 
   5   0   5      400.31      510.12      8.58 o 
   6   0   5      191.53      125.84      4.62 o 
   7   0   5        4.14        5.19      2.73 o 
   8   0   5       55.12       76.34      8.15 o 
   9   0   5        1.32       -0.66      4.76 o 
  10   0   5        0.34        4.92      5.90 o 
 -10   1   5       11.46       14.46      6.11 o 
  -9   1   5       14.87       13.63      5.66 o 
  -8   1   5       53.14       52.11      9.01 o 
  -7   1   5       77.11       73.95      9.87 o 
  -6   1   5      220.83      185.88      6.06 o 
  -5   1   5       15.99       19.11      2.83 o 
  -4   1   5      631.04      634.34      9.18 o 
  -3   1   5     1102.25     1237.72     14.42 o 
  -2   1   5      980.65      984.21     11.36 o 
  -1   1   5     8488.98     8327.51     86.46 o 
   0   1   5      750.26      819.24     13.09 o 
   1   1   5     8546.76     8418.39     66.97 o 
   2   1   5      996.31      986.64     11.30 o 
   3   1   5     1106.58     1247.48     16.48 o 
   4   1   5      629.00      613.39      8.92 o 
   5   1   5       15.08       21.41      2.13 o 
   6   1   5      221.07      195.35      7.20 o 
   7   1   5       77.54       80.09      8.37 o 
   8   1   5       53.33       48.16      7.02 o 
   9   1   5       14.91       21.08      6.02 o 
  10   1   5       11.46        5.50      5.97 o 
 -10   2   5       14.20        7.49      6.01 o 
  -9   2   5       52.27       63.16      8.21 o 
  -8   2   5        3.03        0.92      3.08 o 
  -7   2   5       83.45       94.56      5.84 o 
  -6   2   5       74.53       90.19      5.99 o 
  -5   2   5       61.95       57.24      4.07 o 
  -4   2   5       95.38      123.36      4.94 o 
  -3   2   5      390.34      383.71      5.77 o 
  -2   2   5     2054.21     1963.07     20.40 o 
  -1   2   5       88.45       81.57      2.95 o 
   0   2   5      514.45      539.34      6.96 o 
   1   2   5       83.02       81.54      4.27 o 
   2   2   5     2061.65     1957.34     23.39 o 
   3   2   5      397.07      399.45      6.82 o 
   4   2   5       97.27      115.57      5.16 o 
   5   2   5       61.04       57.57      4.75 o 
   6   2   5       73.93       75.12      3.87 o 
   7   2   5       83.14       91.90      5.77 o 
   8   2   5        3.03       -1.81      4.37 o 
   9   2   5       52.21       71.91     17.21 o 
  10   2   5       14.19       17.55      6.42 o 
 -10   3   5        5.08        9.89      5.51 o 
  -9   3   5       27.85       34.39     11.39 o 
  -8   3   5       55.16       56.29      6.46 o 
  -7   3   5       14.08        7.41      3.36 o 
  -6   3   5      106.80      123.96      8.83 o 
  -5   3   5      250.09      294.22      6.83 o 
  -4   3   5      370.08      384.39      6.43 o 
  -3   3   5      150.95      175.95      4.39 o 
  -2   3   5      336.80      396.80      6.54 o 
  -1   3   5      683.47      753.81     11.40 o 
   0   3   5     3424.13     3709.62     35.29 o 
   1   3   5      668.29      732.34      8.90 o 
   2   3   5      337.78      377.87      7.44 o 
   3   3   5      153.20      185.92      4.97 o 
   4   3   5      376.94      392.03      7.21 o 
   5   3   5      250.00      302.55      6.65 o 
   6   3   5      106.50      126.84      4.86 o 
   7   3   5       13.91        7.89      2.70 o 
   8   3   5       54.98       62.32      7.98 o 
   9   3   5       27.83       29.82     19.34 o 
  10   3   5        5.05        4.08      5.98 o 
  -9   4   5       12.22        6.98      6.88 o 
  -8   4   5       21.04       22.75      4.47 o 
  -7   4   5       25.42       21.93      7.89 o 
  -6   4   5       27.33       32.54      3.32 o 
  -5   4   5      176.80      185.79      5.71 o 
  -4   4   5      425.92      438.99      7.16 o 
  -3   4   5      387.98      455.21      7.89 o 
  -2   4   5      570.66      599.59      9.03 o 
  -1   4   5      987.58     1088.05     17.83 o 
   0   4   5      442.08      441.63      9.82 o 
   1   4   5      997.14     1103.26     12.55 o 
   2   4   5      565.09      589.30     10.64 o 
   3   4   5      389.75      454.74     10.35 o 
   4   4   5      420.02      431.87     12.75 o 
   5   4   5      178.29      193.77      5.91 o 
   6   4   5       27.66       37.47      4.72 o 
   7   4   5       25.39       13.72      3.99 o 
   8   4   5       21.06       16.32      5.57 o 
   9   4   5       12.27        8.64      5.75 o 
  -9   5   5        6.76        7.09     10.12 o 
  -8   5   5       37.06       39.37      6.37 o 
  -7   5   5        5.56        6.87      3.44 o 
  -6   5   5       36.90       35.37      3.73 o 
  -5   5   5       74.23       65.59      4.24 o 
  -4   5   5       46.52       45.92      4.83 o 
  -3   5   5      162.23      130.45      4.26 o 
  -2   5   5      230.15      255.79      6.71 o 
  -1   5   5      472.85      503.93     12.34 o 
   0   5   5       18.03       11.26      1.97 o 
   1   5   5      461.96      488.55     10.20 o 
   2   5   5      221.18      246.23      6.22 o 
   3   5   5      157.94      141.71     11.36 o 
   4   5   5       43.94       47.45      3.31 o 
   5   5   5       75.60       77.64      5.25 o 
   6   5   5       36.94       32.98      3.35 o 
   7   5   5        5.55        7.02      3.38 o 
   8   5   5       37.06       33.85      9.40 o 
   9   5   5        6.75       -0.92      4.92 o 
  -9   6   5        3.50        0.28      5.13 o 
  -8   6   5        5.50        6.09      3.83 o 
  -7   6   5       53.57       55.42      4.88 o 
  -6   6   5       99.27      101.07      5.71 o 
  -5   6   5       13.57       13.80      2.83 o 
  -4   6   5      191.99      190.16     14.99 o 
  -3   6   5      246.10      246.42      7.64 o 
  -2   6   5      266.89      317.13      7.88 o 
  -1   6   5     2028.53     1979.29     33.30 o 
   0   6   5       38.78       37.93      3.81 o 
   1   6   5     2010.70     1994.64     27.31 o 
   2   6   5      263.28      301.83      8.25 o 
   3   6   5      239.02      219.72      7.37 o 
   4   6   5      191.95      199.32      6.09 o 
   5   6   5       13.62       14.58      2.68 o 
   6   6   5       98.52      101.47      6.61 o 
   7   6   5       53.56       51.17      7.78 o 
   8   6   5        5.51        7.51      5.56 o 
   9   6   5        3.49        7.92      6.16 o 
  -8   7   5        8.55        0.13      3.96 o 
  -7   7   5       88.41      102.39      6.49 o 
  -6   7   5       53.34       56.61      5.01 o 
  -5   7   5       36.22       40.66      4.25 o 
  -4   7   5      267.96      277.88      9.17 o 
  -3   7   5      200.88      206.04      8.78 o 
  -2   7   5      106.28       90.63      6.75 o 
  -1   7   5      317.46      308.65     10.80 o 
   0   7   5      588.78      475.66     11.53 o 
   1   7   5      318.54      307.40      8.84 o 
   2   7   5      106.03      112.46      6.00 o 
   3   7   5      201.89      191.64      7.80 o 
   4   7   5      269.16      267.21      8.98 o 
   5   7   5       35.32       43.22      4.11 o 
   6   7   5       53.44       51.49      4.65 o 
   7   7   5       88.63       86.85      9.85 o 
   8   7   5        8.55       14.99      6.23 o 
  -8   8   5        3.52        0.26      4.31 o 
  -7   8   5       15.91        8.28      3.65 o 
  -6   8   5        5.30        3.29      3.23 o 
  -5   8   5       26.83       28.54      4.71 o 
  -4   8   5       47.46       38.04      5.66 o 
  -3   8   5      130.41      121.91      8.37 o 
  -2   8   5       44.43       39.41      5.39 o 
  -1   8   5      149.08      133.31     13.00 o 
   0   8   5       17.03       12.64      3.42 o 
   1   8   5      148.18      131.61      6.82 o 
   2   8   5       44.25       33.60      3.84 o 
   3   8   5      134.17      136.49      8.11 o 
   4   8   5       46.81       51.81      5.47 o 
   5   8   5       26.59       33.80      6.14 o 
   6   8   5        5.25       11.03      4.83 o 
   7   8   5       15.83       10.37      6.24 o 
   8   8   5        3.51       -4.74      5.56 o 
  -7   9   5        1.21        4.24      3.94 o 
  -6   9   5        7.43        5.92      3.86 o 
  -5   9   5       39.07       38.62      5.55 o 
  -4   9   5        5.19       -0.35      6.30 o 
  -3   9   5       76.83       71.62     10.72 o 
  -2   9   5       37.39       47.13     10.25 o 
  -1   9   5      155.88      166.18      8.32 o 
   0   9   5        1.00        6.58      3.35 o 
   1   9   5      157.68      151.74      9.39 o 
   2   9   5       38.86       36.70      4.98 o 
   3   9   5       76.16       64.80      5.37 o 
   4   9   5        5.23        2.50      2.86 o 
   5   9   5       38.73       41.09      6.09 o 
   6   9   5        7.51        0.87      4.10 o 
   7   9   5        1.18        8.21      6.26 o 
  -6  10   5        4.41        0.08      3.75 o 
  -5  10   5       15.51       15.56      5.77 o 
  -4  10   5        5.43        4.63      4.64 o 
  -3  10   5       50.72       57.28      7.75 o 
  -2  10   5       28.75       29.62      5.07 o 
  -1  10   5       26.18       27.73      5.02 o 
   0  10   5       14.63        9.61      5.08 o 
   1  10   5       26.16       27.28      7.06 o 
   2  10   5       28.51       42.68      6.73 o 
   3  10   5       50.82       65.64      6.44 o 
   4  10   5        5.69        3.39      3.28 o 
   5  10   5       15.82       11.24      3.67 o 
   6  10   5        4.33        4.22      4.58 o 
  -5  11   5        6.91        1.28      5.30 o 
  -4  11   5        7.23        8.38      7.25 o 
  -3  11   5        4.22        2.35      3.72 o 
  -2  11   5        4.82        3.48      4.41 o 
  -1  11   5       48.63       46.02      6.10 o 
   0  11   5        1.07        3.10      4.71 o 
   1  11   5       48.87       52.63      7.58 o 
   2  11   5        5.05       -2.56      4.09 o 
   3  11   5        4.43        0.99      3.78 o 
   4  11   5        7.46       12.34      3.89 o 
   5  11   5        6.83        1.71      3.64 o 
  -4  12   5        1.75        6.98      5.24 o 
  -3  12   5       10.07        4.59      4.47 o 
  -2  12   5        3.75        5.25      4.15 o 
  -1  12   5       10.73        7.46      4.65 o 
   0  12   5       21.69       32.75     10.42 o 
   1  12   5       10.93        4.97      5.31 o 
   2  12   5        3.86       -0.44      5.16 o 
   3  12   5       10.21       11.09      6.05 o 
   4  12   5        1.72       -0.81      3.62 o 
  -2  13   5        2.80       10.34      6.57 o 
  -1  13   5        2.63       -2.52      6.19 o 
   0  13   5        0.23        0.12      5.20 o 
   1  13   5        2.61       -3.15      5.47 o 
   2  13   5        2.79       -6.63      5.22 o 
   0   0   6     4348.27     5483.21    134.46 o 
   3   0   6     2250.08     2243.79     23.34 o 
   4   0   6      274.70      271.09      5.23 o 
   5   0   6      131.65      190.16      4.86 o 
   6   0   6        7.23        6.32      2.37 o 
   7   0   6      246.88      243.93     11.36 o 
   8   0   6        0.53        2.29      4.35 o 
   9   0   6       26.94       30.55     17.58 o 
  10   0   6        0.92        1.20      5.45 o 
 -10   1   6       12.91       10.14      7.68 o 
  -9   1   6        9.16       16.40      5.57 o 
  -8   1   6      135.56      116.22      9.14 o 
  -7   1   6      152.06      164.30      7.15 o 
  -6   1   6      105.45      132.16      5.95 o 
  -5   1   6      129.07      119.98      4.07 o 
  -4   1   6       91.57       88.35      3.17 o 
  -3   1   6     1654.58     1751.02     19.23 o 
  -2   1   6      521.33      452.46      6.51 o 
  -1   1   6     1967.92     1938.71     20.80 o 
   0   1   6     8472.38     8562.40     88.59 o 
   1   1   6     1945.67     1920.38     15.55 o 
   2   1   6      522.03      446.39      6.28 o 
   3   1   6     1666.11     1783.79     21.11 o 
   4   1   6       93.42       84.26      4.40 o 
   5   1   6      129.81      123.99      7.47 o 
   6   1   6      105.20      136.53      6.05 o 
   7   1   6      151.79      162.25      7.12 o 
   8   1   6      135.61      133.70      9.82 o 
   9   1   6        9.14       -0.16      4.87 o 
  10   1   6       12.93        1.99      5.74 o 
 -10   2   6        5.37        7.31      5.70 o 
  -9   2   6       10.91       19.78      6.00 o 
  -8   2   6       18.21       15.28      5.06 o 
  -7   2   6      115.87      113.96      6.37 o 
  -6   2   6       72.89       85.63      6.80 o 
  -5   2   6       42.43       46.32      3.01 o 
  -4   2   6       74.90       85.22      4.55 o 
  -3   2   6      160.77      194.72      3.91 o 
  -2   2   6      329.03      334.23      6.28 o 
  -1   2   6     1613.83     1746.52     18.80 o 
   0   2   6     8253.24     8863.23     70.51 o 
   1   2   6     1603.09     1727.42     13.50 o 
   2   2   6      327.39      344.07      6.56 o 
   3   2   6      154.54      183.91      4.30 o 
   4   2   6       76.57       82.45      4.08 o 
   5   2   6       42.38       51.21      2.89 o 
   6   2   6       73.20       73.53      4.79 o 
   7   2   6      116.00      126.31     24.83 o 
   8   2   6       18.25       34.81      6.25 o 
   9   2   6       10.90       17.21      5.85 o 
  10   2   6        5.37        2.96      5.51 o 
 -10   3   6        9.59       10.58      6.94 o 
  -9   3   6       24.25       24.76      6.42 o 
  -8   3   6       13.50       14.30      5.36 o 
  -7   3   6       59.83       69.81      5.57 o 
  -6   3   6       15.01       22.86      2.81 o 
  -5   3   6       98.85      105.82      4.30 o 
  -4   3   6      193.05      188.53      4.42 o 
  -3   3   6      385.09      355.16      6.59 o 
  -2   3   6      350.43      351.30      7.11 o 
  -1   3   6     1064.16     1184.89     13.81 o 
   0   3   6      371.82      377.54      8.75 o 
   1   3   6     1045.44     1161.13     11.25 o 
   2   3   6      345.24      348.45      7.07 o 
   3   3   6      379.08      335.75      6.11 o 
   4   3   6      196.10      188.22      4.75 o 
   5   3   6       96.86      112.40      4.88 o 
   6   3   6       14.81       13.59      2.61 o 
   7   3   6       59.83       80.36      8.05 o 
   8   3   6       13.52        6.98      4.87 o 
   9   3   6       24.25       28.49      6.56 o 
  10   3   6        9.60        6.56      6.05 o 
  -9   4   6       13.35       12.79      5.80 o 
  -8   4   6        9.74        8.19      4.60 o 
  -7   4   6       31.92       25.03      4.18 o 
  -6   4   6       62.39       58.18      6.43 o 
  -5   4   6       39.67       39.56      3.24 o 
  -4   4   6       73.95       99.58      3.56 o 
  -3   4   6      361.91      357.19      9.02 o 
  -2   4   6       10.11        9.62      1.83 o 
  -1   4   6      107.03      111.56      3.82 o 
   0   4   6       24.45       30.66      2.51 o 
   1   4   6      101.13      109.99      6.86 o 
   2   4   6        8.23        5.53      1.24 o 
   3   4   6      372.32      359.74     10.84 o 
   4   4   6       72.45       97.57      3.86 o 
   5   4   6       39.74       40.52      4.60 o 
   6   4   6       62.63       67.26      4.92 o 
   7   4   6       32.09       46.99      6.89 o 
   8   4   6        9.78        6.01      5.43 o 
   9   4   6       13.35        2.81      5.29 o 
  -9   5   6       10.19        8.84      9.63 o 
  -8   5   6        3.46       -1.79      4.87 o 
  -7   5   6      112.12      118.99     13.04 o 
  -6   5   6       37.85       34.42      3.74 o 
  -5   5   6      245.10      234.89      6.79 o 
  -4   5   6       73.34       65.58      3.48 o 
  -3   5   6      122.23      128.70      7.47 o 
  -2   5   6      489.74      483.23      9.99 o 
  -1   5   6     2749.75     2937.23     43.96 o 
   0   5   6      614.49      629.51     11.42 o 
   1   5   6     2763.87     2945.02     31.56 o 
   2   5   6      488.52      517.51      8.37 o 
   3   5   6      118.64      121.16      5.29 o 
   4   5   6       73.47       69.61      3.73 o 
   5   5   6      244.64      220.08      6.66 o 
   6   5   6       38.49       51.44      4.82 o 
   7   5   6      111.86      114.23      9.72 o 
   8   5   6        3.47        2.09      4.53 o 
   9   5   6       10.21       11.68      6.07 o 
  -9   6   6        5.53        2.12      5.13 o 
  -8   6   6        4.44        0.93      4.62 o 
  -7   6   6       56.31       49.64      5.98 o 
  -6   6   6       80.38       89.07      5.42 o 
  -5   6   6        1.09       -1.51      2.06 o 
  -4   6   6      142.59      143.07      6.46 o 
  -3   6   6       77.01       73.12      5.08 o 
  -2   6   6      413.63      409.38     14.39 o 
  -1   6   6      370.59      359.99     11.15 o 
   0   6   6       46.85       37.19      3.61 o 
   1   6   6      380.42      357.24      7.85 o 
   2   6   6      411.72      402.78      8.58 o 
   3   6   6       79.11       74.94      4.84 o 
   4   6   6      145.24      148.66      9.71 o 
   5   6   6        1.01        0.94      2.53 o 
   6   6   6       80.14       95.11      6.55 o 
   7   6   6       56.22       44.57      7.91 o 
   8   6   6        4.43        1.26      5.01 o 
   9   6   6        5.54       -2.77      5.31 o 
  -8   7   6        2.65        2.06      4.92 o 
  -7   7   6       28.05       17.81      4.37 o 
  -6   7   6       40.26       40.56      4.53 o 
  -5   7   6       27.68       29.57      3.85 o 
  -4   7   6       43.16       38.34      4.23 o 
  -3   7   6       37.62       43.46      8.19 o 
  -2   7   6       31.65       30.60      4.72 o 
  -1   7   6       26.18       32.71      4.34 o 
   0   7   6       25.78       35.06     10.39 o 
   1   7   6       24.84       31.53      5.68 o 
   2   7   6       32.02       36.36      3.75 o 
   3   7   6       36.52       42.48      3.83 o 
   4   7   6       43.89       46.16      4.77 o 
   5   7   6       27.40       22.30      4.23 o 
   6   7   6       40.35       55.62      5.81 o 
   7   7   6       28.23       27.86      6.91 o 
   8   7   6        2.60        3.81      6.20 o 
  -8   8   6       17.66       29.74      7.20 o 
  -7   8   6       30.54       24.35      4.89 o 
  -6   8   6        9.03        6.11      3.57 o 
  -5   8   6      123.92      128.73      7.75 o 
  -4   8   6       55.13       54.18      5.56 o 
  -3   8   6      268.49      268.58     14.22 o 
  -2   8   6        9.51       13.76      5.07 o 
  -1   8   6      116.84      107.27     10.92 o 
   0   8   6       33.74       31.98      4.25 o 
   1   8   6      113.52      118.19      9.89 o 
   2   8   6        8.79       13.23      3.19 o 
   3   8   6      269.31      253.43      7.28 o 
   4   8   6       55.00       56.95      4.45 o 
   5   8   6      123.34      125.12      7.73 o 
   6   8   6        9.27        4.83      5.49 o 
   7   8   6       30.51       15.46      6.39 o 
   8   8   6       17.64       30.63      8.12 o 
  -7   9   6        0.96        8.59      4.46 o 
  -6   9   6       23.04       28.08      4.63 o 
  -5   9   6       61.51       58.69      8.92 o 
  -4   9   6       65.02       76.15      8.19 o 
  -3   9   6       26.22       26.44      5.74 o 
  -2   9   6       15.96       17.41      5.23 o 
  -1   9   6      144.20      113.30      7.22 o 
   0   9   6      241.92      276.57     18.19 o 
   1   9   6      145.79      119.69     17.80 o 
   2   9   6       16.20       10.68      3.92 o 
   3   9   6       25.36       28.99      5.61 o 
   4   9   6       63.70       72.92      6.35 o 
   5   9   6       62.28       69.35      5.22 o 
   6   9   6       23.21       23.78      7.17 o 
   7   9   6        0.97        9.31      6.35 o 
  -6  10   6        0.44       -2.44      3.78 o 
  -5  10   6        2.37       -1.77      4.71 o 
  -4  10   6       19.68       14.43      5.45 o 
  -3  10   6       16.18       21.14      5.80 o 
  -2  10   6        4.05        2.41      3.39 o 
  -1  10   6       70.54       49.11      5.70 o 
   0  10   6       82.66       85.55     15.47 o 
   1  10   6       69.86       44.87      6.71 o 
   2  10   6        4.09       -2.58      3.78 o 
   3  10   6       16.03       15.15      3.84 o 
   4  10   6       19.98       21.76      4.09 o 
   5  10   6        2.41        1.99      3.13 o 
   6  10   6        0.45       10.07      4.37 o 
  -5  11   6        5.33        6.48      5.88 o 
  -4  11   6        1.89       10.95      6.35 o 
  -3  11   6        0.06       -0.44      6.08 o 
  -2  11   6        1.09        1.82      4.08 o 
  -1  11   6       24.80       29.46      5.18 o 
   0  11   6        4.38        0.75      4.26 o 
   1  11   6       25.03       23.72      6.12 o 
   2  11   6        1.13        8.79      4.95 o 
   3  11   6        0.05       -2.87      3.87 o 
   4  11   6        1.85        2.19      3.49 o 
   5  11   6        5.37        2.92      3.61 o 
  -4  12   6        2.50        5.81      8.28 o 
  -3  12   6        5.74        6.67      4.41 o 
  -2  12   6        3.82        1.60      4.05 o 
  -1  12   6        1.96        2.34      4.28 o 
   0  12   6       34.98       30.40      7.57 o 
   1  12   6        2.00        6.26      5.61 o 
   2  12   6        3.89        3.98      5.50 o 
   3  12   6        5.60        3.35      5.74 o 
   4  12   6        2.40        2.36      3.94 o 
  -1  13   6        4.05       -3.94      5.67 o 
   0  13   6        3.10        7.45      5.84 o 
   1  13   6        4.12       -1.93      5.58 o 
   1   0   7       11.16        9.26      1.13 o 
   2   0   7       65.83       68.52      3.25 o 
   4   0   7      936.27     1079.17     13.95 o 
   5   0   7      186.04      203.42      6.49 o 
   6   0   7      250.72      259.06      7.81 o 
   7   0   7        2.66        5.38      3.53 o 
   8   0   7       14.50       17.16     11.72 o 
   9   0   7       11.94       19.63      6.08 o 
  10   0   7        0.05       -0.11      5.68 o 
 -10   1   7       19.66       25.65      7.13 o 
  -9   1   7        5.67        4.01      5.12 o 
  -8   1   7        2.13        2.98      4.24 o 
  -7   1   7       63.85       67.74     12.93 o 
  -6   1   7      216.61      210.61      8.80 o 
  -5   1   7       21.92       13.78      2.39 o 
  -4   1   7       96.88      130.38      6.50 o 
  -3   1   7     1313.82     1212.74     14.61 o 
  -2   1   7       56.43       54.74      3.19 o 
  -1   1   7      286.45      233.61      4.82 o 
   0   1   7     2466.71     2610.22     20.65 o 
   1   1   7      276.21      234.98      8.95 o 
   2   1   7       57.36       56.31      1.77 o 
   3   1   7     1329.52     1267.82     24.42 o 
   4   1   7      100.63      135.00      4.55 o 
   5   1   7       22.03       14.05      1.77 o 
   6   1   7      217.24      213.46      7.13 o 
   7   1   7       63.61       59.65     15.74 o 
   8   1   7        2.15        0.32      4.07 o 
   9   1   7        5.66        1.41      6.22 o 
  10   1   7       19.68       11.04      6.55 o 
 -10   2   7        3.76        0.20      5.34 o 
  -9   2   7       10.92       10.11      5.26 o 
  -8   2   7       72.57       76.18     13.37 o 
  -7   2   7       96.11      115.48      8.59 o 
  -6   2   7       80.42       86.18      5.14 o 
  -5   2   7       23.92       23.07      2.34 o 
  -4   2   7       68.25       84.40      4.51 o 
  -3   2   7      102.82       96.39      3.28 o 
  -2   2   7     1909.87     1858.65     20.37 o 
  -1   2   7     1239.39     1206.15     12.19 o 
   1   2   7     1244.95     1198.77     12.04 o 
   2   2   7     1902.76     1864.42     16.15 o 
   3   2   7       99.92       86.58      4.01 o 
   4   2   7       66.38       73.38      2.85 o 
   5   2   7       23.91       28.27      2.25 o 
   6   2   7       80.07       76.18      7.74 o 
   7   2   7       96.20      117.05     20.12 o 
   8   2   7       72.55       58.56      7.80 o 
   9   2   7       10.95        7.58      8.19 o 
  10   2   7        3.78        4.49      5.69 o 
  -9   3   7       33.93       52.76     11.49 o 
  -8   3   7       21.88       22.74      9.60 o 
  -7   3   7        7.53        8.57      3.24 o 
  -6   3   7       22.95       22.45      3.38 o 
  -5   3   7       12.28        9.76      1.80 o 
  -4   3   7      525.42      576.56      9.02 o 
  -3   3   7      513.02      542.66      8.75 o 
  -2   3   7      296.38      292.24      5.75 o 
  -1   3   7     2430.02     2371.66     24.58 o 
   0   3   7       11.47       11.15      1.89 o 
   1   3   7     2438.48     2332.45     18.30 o 
   2   3   7      289.10      276.63      4.49 o 
   3   3   7      528.42      549.73      9.96 o 
   4   3   7      521.11      565.92      8.89 o 
   5   3   7       12.31        5.76      2.86 o 
   6   3   7       22.79       22.88      7.22 o 
   7   3   7        7.53        7.16      5.40 o 
   8   3   7       21.80       26.20     12.77 o 
   9   3   7       33.93       30.34      6.90 o 
  -9   4   7        9.07       12.41      5.83 o 
  -8   4   7       68.79       60.33      7.66 o 
  -7   4   7       72.01       83.97      6.19 o 
  -6   4   7      104.25      125.72      8.51 o 
  -5   4   7       49.06       54.96      3.09 o 
  -4   4   7       42.46       38.14      2.86 o 
  -3   4   7      186.90      202.53      4.43 o 
  -2   4   7       75.23       94.12      3.44 o 
  -1   4   7      223.54      192.34      5.24 o 
   0   4   7      578.57      689.91      9.72 o 
   1   4   7      214.61      177.74      3.72 o 
   2   4   7       76.33       90.76      3.56 o 
   3   4   7      187.95      200.67      9.08 o 
   4   4   7       41.68       38.31      2.67 o 
   5   4   7       49.88       55.32      3.31 o 
   6   4   7      104.95      144.51      6.58 o 
   7   4   7       72.23       95.53      8.92 o 
   8   4   7       68.70       63.02      8.36 o 
   9   4   7        9.06        8.31      5.58 o 
  -9   5   7        6.72        2.17      5.84 o 
  -8   5   7       33.38       38.12     10.27 o 
  -7   5   7      124.09      122.24      7.33 o 
  -6   5   7       13.67        8.50      2.63 o 
  -5   5   7      105.57      115.23      5.23 o 
  -4   5   7      432.96      445.87      8.90 o 
  -3   5   7      213.64      273.45      9.97 o 
  -2   5   7      414.12      404.89      7.24 o 
  -1   5   7      507.76      588.06     10.46 o 
   0   5   7      863.43     1203.06     17.82 o 
   1   5   7      497.23      568.91     20.73 o 
   2   5   7      412.37      423.20      7.43 o 
   3   5   7      206.01      252.03     10.67 o 
   4   5   7      432.76      473.32     10.74 o 
   5   5   7      105.08      112.22      4.81 o 
   6   5   7       13.51       10.47      4.69 o 
   7   5   7      123.92      131.77     24.72 o 
   8   5   7       33.39       48.64      7.94 o 
   9   5   7        6.74        4.97      9.85 o 
  -9   6   7        4.43        2.56      5.46 o 
  -8   6   7        8.03        1.19      4.62 o 
  -6   6   7       84.37       85.57      7.44 o 
  -5   6   7       11.13       14.77      2.87 o 
  -4   6   7       10.23       13.24      2.89 o 
  -3   6   7      459.48      450.73     10.19 o 
  -2   6   7        8.47        6.32      2.12 o 
  -1   6   7      478.64      543.91     15.02 o 
   0   6   7      102.09      106.87      5.16 o 
   1   6   7      474.16      543.04      9.90 o 
   2   6   7        6.82        5.43      2.24 o 
   3   6   7      462.55      453.02      8.51 o 
   4   6   7       10.15       11.47      2.88 o 
   5   6   7       11.38       17.81      2.84 o 
   6   6   7       83.98       85.62     16.78 o 
   7   6   7       36.94       12.00      8.49 o 
   8   6   7        8.04        2.30      5.77 o 
   9   6   7        4.43        9.25      6.43 o 
  -8   7   7       13.96       14.94      5.77 o 
  -7   7   7       44.33       46.06      5.82 o 
  -6   7   7      152.10      147.46      7.85 o 
  -5   7   7       43.26       38.52      4.90 o 
  -4   7   7      125.17      146.90      7.14 o 
  -3   7   7      143.63      125.54      8.11 o 
  -2   7   7       96.27       87.24      7.72 o 
  -1   7   7      112.66      114.29     12.20 o 
   0   7   7      174.22      251.45      8.11 o 
   1   7   7      114.88      105.30      4.88 o 
   2   7   7       94.73       89.43      4.77 o 
   3   7   7      143.81      137.06      5.29 o 
   4   7   7      123.28      133.24      8.15 o 
   5   7   7       43.78       49.88      5.44 o 
   6   7   7      151.92      165.99     23.09 o 
   7   7   7       44.36       45.74     18.45 o 
   8   7   7       13.88       10.97      6.64 o 
  -8   8   7       14.93       20.41      6.77 o 
  -7   8   7        9.88        8.56      5.37 o 
  -6   8   7       40.60       43.84      4.99 o 
  -5   8   7       31.66       23.48      5.42 o 
  -4   8   7        7.14        5.77      4.67 o 
  -3   8   7       11.16        8.79      4.25 o 
  -2   8   7       29.11       11.75      7.53 o 
  -1   8   7       31.65       21.52      8.28 o 
   0   8   7       29.30       23.32      3.89 o 
   1   8   7       31.72       33.03      4.45 o 
   2   8   7       29.11       34.64      4.51 o 
   3   8   7       11.95       13.27      2.94 o 
   4   8   7        6.92        7.63      3.89 o 
   5   8   7       31.31       31.81      5.67 o 
   6   8   7       40.88       47.69     11.15 o 
   7   8   7        9.84       18.45      6.63 o 
   8   8   7       14.94        4.30      6.63 o 
  -7   9   7        2.77        4.37      4.19 o 
  -6   9   7        1.53        4.20      3.66 o 
  -5   9   7        8.15        9.71      4.99 o 
  -4   9   7       78.18       93.45     19.60 o 
  -3   9   7       19.78       19.49      6.78 o 
  -2   9   7      109.84      134.92     14.86 o 
  -1   9   7       25.23       25.84      6.47 o 
   0   9   7       91.80      106.72      7.00 o 
   1   9   7       26.17       28.92      5.78 o 
   2   9   7      110.52      125.37      7.37 o 
   3   9   7       19.05       25.90      3.61 o 
   4   9   7       78.66       84.69      8.98 o 
   5   9   7        8.20        0.89      3.25 o 
   6   9   7        1.47       10.51      5.56 o 
   7   9   7        2.77        4.59      6.10 o 
  -6  10   7        3.34        4.63      4.78 o 
  -5  10   7       30.09       38.66      7.05 o 
  -4  10   7        7.04        9.31      5.13 o 
  -3  10   7        0.52        2.90      4.35 o 
  -2  10   7       34.16       46.48     10.09 o 
  -1  10   7       94.08       83.32      8.94 o 
   0  10   7       66.80       54.74      7.46 o 
   1  10   7       93.99       81.38     14.85 o 
   2  10   7       34.49       32.01      5.14 o 
   3  10   7        0.57        2.92      3.08 o 
   4  10   7        7.20        7.93      3.42 o 
   5  10   7       30.02       29.91      5.72 o 
   6  10   7        3.27        5.63      4.25 o 
  -5  11   7        5.30        4.00      5.63 o 
  -4  11   7        1.30        3.38      5.93 o 
  -3  11   7        9.77       -0.42      6.45 o 
  -2  11   7        4.07        5.98      3.92 o 
  -1  11   7       27.37       21.63      4.87 o 
   0  11   7        5.79       -1.09      4.77 o 
   1  11   7       27.57       20.28      5.78 o 
   2  11   7        4.01        3.69      4.90 o 
   3  11   7       10.14        9.84      4.53 o 
   4  11   7        1.38        5.90      3.65 o 
   5  11   7        5.39       13.32      4.58 o 
  -4  12   7        4.65       14.02      9.33 o 
  -3  12   7        2.00        4.21      4.30 o 
  -2  12   7        2.51        8.58      4.51 o 
  -1  12   7        2.99        7.03      4.48 o 
   0  12   7        8.21       16.60      6.39 o 
   1  12   7        3.02        0.17      5.19 o 
   2  12   7        2.62        3.38      8.15 o 
   3  12   7        1.96        6.42      5.58 o 
   4  12   7        4.65        3.80      4.38 o 
  -1  13   7        4.83        3.05      6.07 o 
   0  13   7        2.48        3.36     15.18 o 
   1  13   7        4.79        0.57      5.74 o 
   1   0   8      194.09      152.64      2.86 o 
   3   0   8      798.78      725.53      9.73 o 
   4   0   8      735.36      645.64     16.91 o 
   5   0   8       50.82       56.67      7.05 o 
   6   0   8       58.22       66.41      8.60 o 
   7   0   8      425.44      419.22     16.73 o 
   8   0   8       98.06       76.67      8.50 o 
   9   0   8        0.48       -6.45      4.32 o 
  10   0   8       52.01       67.57      9.32 o 
 -10   1   8        0.89        4.02      6.40 o 
  -9   1   8       28.92       31.96      6.73 o 
  -8   1   8        4.37        2.00      4.25 o 
  -7   1   8      180.68      169.07     14.85 o 
  -6   1   8       69.73       56.51      4.37 o 
  -5   1   8      374.47      352.26      8.51 o 
  -4   1   8     1225.41     1193.19     15.14 o 
  -3   1   8      627.73      641.37      9.21 o 
  -2   1   8     1495.80     1265.84     17.68 o 
  -1   1   8       61.55       67.73      3.23 o 
   0   1   8     1623.62     1384.10     12.19 o 
   1   1   8       65.63       74.01      2.26 o 
   2   1   8     1512.25     1285.70     12.84 o 
   3   1   8      623.73      658.03      9.07 o 
   4   1   8     1229.92     1179.90     15.06 o 
   5   1   8      376.84      358.41      8.42 o 
   6   1   8       69.72       62.20      8.11 o 
   7   1   8      180.77      165.65     10.42 o 
   8   1   8        4.38       13.78      5.17 o 
   9   1   8       28.84       22.35      6.00 o 
  10   1   8        0.88        1.88      5.74 o 
  -9   2   8        7.06        8.17      4.89 o 
  -8   2   8        6.13        6.25      4.96 o 
  -7   2   8      243.30      247.33     28.17 o 
  -6   2   8      267.18      241.94      7.85 o 
  -5   2   8        3.53        5.04      1.71 o 
  -4   2   8      307.26      327.95      5.77 o 
  -3   2   8       63.26       84.60      5.66 o 
  -2   2   8     1589.09     1659.65     18.71 o 
  -1   2   8     2739.27     2247.67     18.58 o 
   0   2   8     3391.70     3166.88     27.33 o 
   1   2   8     2752.47     2216.70     20.26 o 
   2   2   8     1572.58     1603.39     14.40 o 
   3   2   8       59.17       73.66      3.58 o 
   4   2   8      308.67      340.28      5.93 o 
   5   2   8        3.46        5.10      2.61 o 
   6   2   8      265.75      228.38     31.10 o 
   7   2   8      242.90      258.51     12.13 o 
   8   2   8        6.11       -2.84      4.12 o 
   9   2   8        7.04        5.70      5.54 o 
  -9   3   8        1.27       -2.44      4.76 o 
  -8   3   8       12.11       12.84      5.16 o 
  -7   3   8      164.40      190.22     11.67 o 
  -6   3   8       72.88       82.14      5.29 o 
  -5   3   8        4.36        2.74      1.47 o 
  -4   3   8       25.45       41.04      2.52 o 
  -3   3   8      143.50      135.32      3.75 o 
  -2   3   8      970.07      926.22     12.45 o 
  -1   3   8     1023.13     1036.12     11.62 o 
   0   3   8      144.31      122.90      5.94 o 
   1   3   8     1058.55     1080.30      9.81 o 
   2   3   8      972.36      928.54      9.85 o 
   3   3   8      146.02      144.00      5.35 o 
   5   3   8        4.88        2.75      1.97 o 
   6   3   8       72.72       79.41      7.32 o 
   7   3   8      164.71      168.26     10.90 o 
   8   3   8       12.04        8.98      5.19 o 
   9   3   8        1.27        2.15      5.19 o 
  -9   4   8       13.44        5.02      6.41 o 
  -8   4   8        2.32        0.76      4.07 o 
  -7   4   8       44.76       50.34     13.97 o 
  -6   4   8      192.82      178.25      7.35 o 
  -5   4   8       57.24       46.52      2.94 o 
  -4   4   8       39.25       41.75      2.99 o 
  -3   4   8      503.17      422.93      6.90 o 
  -2   4   8      320.76      316.90      6.49 o 
  -1   4   8       11.14       12.76      2.90 o 
   1   4   8       13.46        9.53      1.19 o 
   2   4   8      319.74      318.97      6.47 o 
   3   4   8      511.48      420.65      9.05 o 
   4   4   8       37.73       39.75      5.88 o 
   5   4   8       56.60       39.07      3.71 o 
   6   4   8      193.46      187.39     10.74 o 
   7   4   8       44.79       43.13      7.61 o 
   8   4   8        2.28       -0.75      4.64 o 
   9   4   8       13.45       10.66      6.02 o 
  -9   5   8       20.16       16.92      6.16 o 
  -8   5   8        0.45       -1.09      4.30 o 
  -7   5   8      122.32      135.98      9.90 o 
  -6   5   8       59.79       86.67      8.72 o 
  -5   5   8       89.11       71.82      4.39 o 
  -4   5   8       58.25       53.08      3.44 o 
  -3   5   8      385.40      388.00     16.24 o 
  -2   5   8      175.68      176.33      4.78 o 
  -1   5   8      928.32      853.37     16.99 o 
   0   5   8     1063.10     1226.32     15.51 o 
   1   5   8      942.33      885.49     16.45 o 
   2   5   8      181.55      180.91      4.76 o 
   3   5   8      383.96      399.02      7.42 o 
   4   5   8       57.63       51.17      5.61 o 
   5   5   8       89.35       65.52      4.78 o 
   6   5   8       59.33       80.97      9.10 o 
   7   5   8      122.03      171.39     11.57 o 
   8   5   8        0.45        4.35      5.18 o 
   9   5   8       20.21       10.46      6.36 o 
  -8   6   8        2.09        1.08      4.95 o 
  -7   6   8       77.42       57.06      7.75 o 
  -6   6   8       47.00       49.27      8.72 o 
  -5   6   8       29.94       33.31      4.75 o 
  -4   6   8       68.90       63.67      4.97 o 
  -3   6   8       59.22       61.22      6.21 o 
  -2   6   8      162.88      118.39      5.44 o 
  -1   6   8       88.57       99.93      6.31 o 
   0   6   8        5.32        2.48      1.79 o 
   1   6   8       87.58       99.44      7.22 o 
   2   6   8      165.45      135.42      4.64 o 
   3   6   8       61.57       62.15      3.57 o 
   4   6   8       69.42       65.04      8.38 o 
   5   6   8       29.52       38.93      4.45 o 
   6   6   8       46.98       43.49      7.57 o 
   7   6   8       77.59       63.51     13.18 o 
   8   6   8        2.10       -9.67      6.45 o 
  -8   7   8        2.24       -2.62      5.86 o 
  -7   7   8        5.79       13.28      5.35 o 
  -6   7   8      104.13       93.96      8.26 o 
  -5   7   8       28.43       26.80      4.43 o 
  -4   7   8       74.43       79.03      7.50 o 
  -3   7   8       59.35       58.45      6.22 o 
  -2   7   8      195.23      201.93      7.11 o 
  -1   7   8        8.51       13.45      8.60 o 
   0   7   8        1.48        5.08      2.17 o 
   1   7   8        8.81       16.31      2.50 o 
   2   7   8      190.25      189.92      6.40 o 
   3   7   8       58.27       64.40      4.11 o 
   4   7   8       73.58       80.80      4.62 o 
   5   7   8       28.27       34.98      6.28 o 
   6   7   8      104.02       96.12      9.69 o 
   7   7   8        5.87       11.47      5.77 o 
   8   7   8        2.23        3.23      6.02 o 
  -7   8   8        3.95       -2.10      4.74 o 
  -6   8   8       11.58       18.61      4.60 o 
  -5   8   8       47.20       44.02      5.59 o 
  -4   8   8      178.94      180.51     10.78 o 
  -3   8   8       65.54       55.86      6.93 o 
  -2   8   8       99.95       90.73      7.63 o 
  -1   8   8       32.05       35.88      5.42 o 
   0   8   8       85.90       99.96      6.34 o 
   1   8   8       33.16       36.94      5.79 o 
   2   8   8      100.63       97.55      6.21 o 
   3   8   8       65.06       63.40      4.85 o 
   4   8   8      177.61      187.01      6.76 o 
   5   8   8       47.85       55.67      5.61 o 
   6   8   8       11.83       24.71      6.79 o 
   7   8   8        3.95        5.83      5.71 o 
  -7   9   8        1.71       -3.82      4.83 o 
  -6   9   8       19.70       21.28      5.13 o 
  -5   9   8       27.61       41.47      7.17 o 
  -4   9   8       21.71       18.67     10.06 o 
  -3   9   8       95.99       87.96     15.83 o 
  -2   9   8        0.04        5.25      4.27 o 
  -1   9   8        2.97       -2.53      3.00 o 
   0   9   8      217.84      229.39      9.52 o 
   1   9   8        2.78        0.24      3.34 o 
   2   9   8        0.03        3.06      3.37 o 
   3   9   8       95.74       90.68      6.14 o 
   4   9   8       22.33       19.13      4.97 o 
   5   9   8       27.45       28.29      6.80 o 
   6   9   8       19.87       19.05      5.25 o 
   7   9   8        1.69       -0.58      5.94 o 
  -6  10   8        7.53       10.22      6.19 o 
  -5  10   8        3.97        3.46      5.24 o 
  -4  10   8       14.61       20.47      5.94 o 
  -3  10   8        1.81        8.21      6.04 o 
  -2  10   8       18.58       14.12      7.96 o 
  -1  10   8       49.67       37.86      5.55 o 
   0  10   8       75.92       99.36      7.36 o 
   1  10   8       50.20       53.61      9.42 o 
   2  10   8       18.24       24.19      4.82 o 
   3  10   8        1.59        1.94      3.30 o 
   4  10   8       14.64       14.64      3.61 o 
   5  10   8        4.06        2.05      3.89 o 
   6  10   8        7.43        6.89      4.43 o 
  -5  11   8        3.96        6.87      5.78 o 
  -4  11   8        2.11        2.81      5.24 o 
  -3  11   8        4.34        3.22      7.60 o 
  -2  11   8        5.89        5.60      4.37 o 
  -1  11   8        7.23        1.90      3.83 o 
   0  11   8       52.99       43.64     14.04 o 
   1  11   8        6.95        0.96      4.81 o 
   2  11   8        5.80        0.61     11.14 o 
   3  11   8        4.33        2.61      3.50 o 
   4  11   8        2.03        4.04      3.43 o 
   5  11   8        3.84       -2.80      4.19 o 
  -3  12   8        2.11       -1.85      4.16 o 
  -2  12   8       10.63        9.26      4.46 o 
  -1  12   8        3.40        2.22      4.42 o 
   0  12   8       42.11       41.59     16.01 o 
   1  12   8        3.44        9.58      5.32 o 
   2  12   8       10.55       10.35      5.93 o 
   3  12   8        2.01        3.07      4.46 o 
   0  13   8        0.31       -0.36      5.34 o 
   2   0   9       18.88       17.43      2.10 o 
   3   0   9     1023.04     1150.99     14.47 o 
   4   0   9       77.19       66.60      3.01 o 
   5   0   9      511.51      522.18     10.59 o 
   6   0   9      239.88      291.85     19.20 o 
   7   0   9      541.19      574.85     18.02 o 
   8   0   9       58.02       67.13      8.23 o 
   9   0   9       47.17       71.88      9.01 o 
  10   0   9        0.26       -2.29      5.29 o 
  -9   1   9        2.39        7.79      5.30 o 
  -8   1   9        2.03        3.87      4.53 o 
  -7   1   9      122.33      141.66     17.12 o 
  -6   1   9      387.77      402.80     13.79 o 
  -5   1   9       52.51       52.64      3.20 o 
  -4   1   9       40.10       31.41      2.37 o 
  -3   1   9     1139.63     1143.14     14.03 o 
  -2   1   9     1542.40     1467.26     20.29 o 
  -1   1   9       28.36       27.74      1.43 o 
   0   1   9     6038.76     5846.98     43.97 o 
   1   1   9       31.65       29.85      2.52 o 
   2   1   9     1566.79     1526.74     16.77 o 
   3   1   9     1138.20     1152.47     14.16 o 
   4   1   9       41.56       35.55      2.74 o 
   5   1   9       52.28       57.04      3.82 o 
   6   1   9      390.04      408.68     14.11 o 
   7   1   9      122.33      138.73     10.54 o 
   8   1   9        2.04        0.72      4.53 o 
   9   1   9        2.41        4.90      5.52 o 
  -9   2   9       26.62       27.92      6.90 o 
  -8   2   9        9.75       11.87      5.06 o 
  -7   2   9      288.76      307.44     26.48 o 
  -6   2   9       78.17       71.17      6.73 o 
  -5   2   9      107.26      104.08      5.21 o 
  -4   2   9       39.12       35.15      2.17 o 
  -3   2   9      130.21      160.29      4.31 o 
  -2   2   9      970.36     1120.65     14.41 o 
  -1   2   9      949.04     1005.04      9.87 o 
   0   2   9     2557.33     2088.21     19.21 o 
   1   2   9      928.84     1001.91     11.40 o 
   2   2   9      955.67     1119.76     11.74 o 
   3   2   9      127.78      160.71      5.98 o 
   4   2   9       39.51       30.35      4.63 o 
   5   2   9      106.63      114.58      7.60 o 
   6   2   9       78.11       60.06      6.56 o 
   7   2   9      288.00      245.65     12.05 o 
   8   2   9        9.70        3.38      4.44 o 
   9   2   9       26.57       18.30      9.04 o 
  -9   3   9       10.10        2.47      4.76 o 
  -8   3   9       18.64        7.95      4.78 o 
  -7   3   9      220.92      201.60     12.44 o 
  -6   3   9        7.32        3.15      3.31 o 
  -5   3   9       12.01       18.46      2.38 o 
  -4   3   9        2.18        2.68      1.63 o 
  -3   3   9      769.87      695.10     10.97 o 
  -2   3   9      341.05      323.65      6.64 o 
  -1   3   9      164.49      158.44      4.57 o 
   0   3   9      869.74      921.28     11.20 o 
   1   3   9      155.74      154.55      3.61 o 
   2   3   9      341.15      318.14      7.73 o 
   3   3   9      781.39      712.32      8.54 o 
   4   3   9        2.26        2.42      1.52 o 
   5   3   9       12.33       22.22     11.16 o 
   6   3   9        7.34        5.96      5.64 o 
   7   3   9      221.49      209.91     27.23 o 
   8   3   9       18.59       20.42      6.13 o 
   9   3   9       10.09       10.60      5.79 o 
  -9   4   9        8.27       -1.38      8.88 o 
  -8   4   9       21.77       30.86      6.58 o 
  -7   4   9        5.17       10.54      4.75 o 
  -6   4   9      192.73      168.40      7.39 o 
  -5   4   9      182.13      173.03      5.56 o 
  -4   4   9      273.65      264.29      8.29 o 
  -3   4   9       67.45       61.61      3.65 o 
  -2   4   9      923.88      948.67     13.17 o 
  -1   4   9      376.69      341.87      8.35 o 
   0   4   9      747.87      540.58      8.63 o 
   1   4   9      383.56      340.76      5.01 o 
   2   4   9      918.72      944.77     11.59 o 
   3   4   9       67.52       72.77      3.10 o 
   4   4   9      270.84      268.01     11.90 o 
   5   4   9      179.95      163.27      9.66 o 
   6   4   9      193.56      192.62     11.03 o 
   7   4   9        5.15        8.22      5.37 o 
   8   4   9       21.82       17.96      6.04 o 
   9   4   9        8.31        3.90     14.57 o 
  -9   5   9        2.43       -1.66      5.09 o 
  -8   5   9        2.37        4.36      5.02 o 
  -7   5   9       71.68       68.63      8.18 o 
  -6   5   9       64.29       71.74      5.79 o 
  -5   5   9       19.53       16.12      2.66 o 
  -4   5   9       73.79       82.55      4.19 o 
  -3   5   9      213.20      255.25      7.54 o 
  -2   5   9      108.20      104.04      4.51 o 
  -1   5   9      387.70      375.26      8.45 o 
   1   5   9      391.71      376.98      6.23 o 
   2   5   9      112.26      103.46      4.18 o 
   3   5   9      211.49      241.18      5.85 o 
   4   5   9       74.05       76.34      4.74 o 
   5   5   9       20.17       27.08      5.17 o 
   6   5   9       64.67       80.71     13.34 o 
   7   5   9       71.50       82.57      9.18 o 
   8   5   9        2.38        6.03      5.63 o 
   9   5   9        2.41        4.92      6.02 o 
  -8   6   9        1.29        7.59      5.23 o 
  -7   6   9       58.74       68.26      9.79 o 
  -6   6   9       44.70       40.78      5.93 o 
  -5   6   9       75.80       78.83      8.23 o 
  -4   6   9       41.19       48.15      5.81 o 
  -3   6   9       95.56      112.59      7.04 o 
  -2   6   9      200.59      230.57      7.47 o 
  -1   6   9      259.25      250.33      7.87 o 
   0   6   9      205.05      236.29      8.18 o 
   1   6   9      261.80      247.87      6.47 o 
   2   6   9      203.03      239.57      7.37 o 
   3   6   9       93.51      100.48      4.24 o 
   4   6   9       42.15       42.20      3.31 o 
   5   6   9       76.43       70.79     14.19 o 
   6   6   9       44.95       22.19      6.70 o 
   7   6   9       58.88       75.09     12.21 o 
   8   6   9        1.27       -4.18      5.69 o 
  -8   7   9        4.51        1.97      5.35 o 
  -7   7   9       19.79       11.96      5.41 o 
  -6   7   9       21.83       26.19      4.64 o 
  -5   7   9       10.72       18.94      5.10 o 
  -4   7   9       32.40       22.17      8.94 o 
  -3   7   9       21.29       20.49      4.41 o 
  -2   7   9       64.79       67.72      9.09 o 
  -1   7   9       64.50       58.29      7.69 o 
   0   7   9       76.06       58.97      3.61 o 
   1   7   9       64.95       56.99      6.09 o 
   2   7   9       64.06       54.16      4.01 o 
   3   7   9       21.93       16.88      2.77 o 
   5   7   9       10.61       11.05      5.36 o 
   6   7   9       21.57       42.61     11.10 o 
   7   7   9       19.91       21.86      7.06 o 
   8   7   9        4.49       -0.62      5.18 o 
  -7   8   9        6.41       -1.12      4.58 o 
  -6   8   9        1.46        0.44      3.52 o 
  -5   8   9        0.81       -5.97      3.98 o 
  -4   8   9       35.63       21.06      5.63 o 
  -3   8   9       16.83       31.11      8.80 o 
  -2   8   9      146.60      161.12      9.62 o 
  -1   8   9       17.14       32.49      5.17 o 
   0   8   9        2.01       -0.22      2.72 o 
   1   8   9       17.59       31.70      3.73 o 
   2   8   9      147.14      163.95      8.38 o 
   3   8   9       16.90       20.78      3.92 o 
   4   8   9       36.66       38.35      4.24 o 
   5   8   9        0.78        4.54      3.60 o 
   6   8   9        1.44       -0.52      5.33 o 
   7   8   9        6.40        8.54      6.02 o 
  -7   9   9        2.68        4.21      6.45 o 
  -6   9   9        2.38        6.73      6.31 o 
  -5   9   9       11.16       13.52      5.44 o 
  -4   9   9       11.65        7.91      4.91 o 
  -3   9   9       40.96       30.62      5.84 o 
  -2   9   9       76.07       65.38     17.40 o 
  -1   9   9       12.89       13.26      5.13 o 
   0   9   9       88.20       67.75      6.46 o 
   1   9   9       13.50       18.29      4.04 o 
   2   9   9       75.10       77.20      6.23 o 
   3   9   9       41.58       38.72      6.82 o 
   4   9   9       11.46       15.99      3.51 o 
   5   9   9       11.03        9.47      5.67 o 
   6   9   9        2.36        8.15      4.21 o 
   7   9   9        2.63        3.32      5.95 o 
  -6  10   9        2.58        0.18      5.17 o 
  -5  10   9        2.33        2.73      5.03 o 
  -4  10   9        8.78        6.17      5.10 o 
  -3  10   9       17.23       18.40     12.93 o 
  -2  10   9       13.33        9.04      5.11 o 
  -1  10   9       37.54       37.62      5.24 o 
   0  10   9       40.44       40.43      8.56 o 
   1  10   9       38.53       40.50      9.26 o 
   2  10   9       13.42       13.80      5.27 o 
   3  10   9       17.44       12.21      4.79 o 
   4  10   9        8.60        8.63      3.96 o 
   5  10   9        2.22        6.44      4.37 o 
   6  10   9        2.54        7.99      4.53 o 
  -5  11   9        5.99        4.48      5.56 o 
  -4  11   9        1.89        8.31      5.97 o 
  -3  11   9        0.15        1.72      4.57 o 
  -2  11   9        3.74       -1.78      4.08 o 
  -1  11   9        3.03       -0.31      3.64 o 
   0  11   9        0.83        0.90      3.88 o 
   1  11   9        2.93        4.63      4.89 o 
   2  11   9        3.63        4.57      4.69 o 
   3  11   9        0.19        0.99      3.50 o 
   4  11   9        1.94        1.16      4.76 o 
   5  11   9        5.95        5.34      4.66 o 
  -3  12   9        3.63        2.08      3.97 o 
  -2  12   9        0.53        3.38      4.29 o 
  -1  12   9       11.98       10.79      4.63 o 
   0  12   9        0.83        0.17      7.35 o 
   1  12   9       11.81       10.30      5.66 o 
   2  12   9        0.57        1.20      4.97 o 
   3  12   9        3.58        1.34      4.56 o 
   0   0  10     2602.36     2890.77     32.91 o 
   1   0  10        9.31        7.06      0.91 o 
   2   0  10     1112.23     1003.10     27.02 o 
   3   0  10      674.83      709.23     12.99 o 
   4   0  10      254.05      219.52      5.15 o 
   5   0  10        5.33        4.32      2.25 o 
   6   0  10      273.30      307.09     12.29 o 
   7   0  10      246.25      276.30     12.97 o 
   8   0  10       35.89       21.49      6.06 o 
   9   0  10        5.23        9.98      5.73 o 
  -9   1  10       15.90       17.15      6.25 o 
  -8   1  10       36.89       30.14      6.20 o 
  -7   1  10      250.69      232.95     12.17 o 
  -6   1  10      224.92      248.46     11.00 o 
  -5   1  10       44.21       33.60      3.81 o 
  -4   1  10       10.46       14.10      2.15 o 
  -3   1  10       92.86      100.10      4.81 o 
  -2   1  10      847.70      853.14     16.12 o 
  -1   1  10     1974.62     2041.82     19.33 o 
   0   1  10     1196.74     1281.59     11.88 o 
   1   1  10     2003.16     2051.51     21.36 o 
   2   1  10      865.02      854.99     10.87 o 
   3   1  10       93.75      104.12      2.83 o 
   4   1  10       11.00        9.91      1.49 o 
   5   1  10       44.34       50.62      5.66 o 
   6   1  10      225.23      266.21     16.01 o 
   7   1  10      250.17      223.57     12.09 o 
   8   1  10       36.80       37.65      6.81 o 
   9   1  10       15.90       21.01     12.68 o 
  -9   2  10        3.55        1.12      5.16 o 
  -8   2  10        2.32       -2.45      4.17 o 
  -7   2  10       84.85      108.85      9.18 o 
  -6   2  10      294.51      335.66     12.65 o 
  -5   2  10      121.25      118.32      5.98 o 
  -4   2  10        7.42        4.03      1.88 o 
  -3   2  10      420.21      435.89      9.71 o 
  -2   2  10      459.37      444.82      8.14 o 
  -1   2  10     1092.15     1137.61     11.05 o 
   0   2  10       72.24       87.24      3.67 o 
   1   2  10     1106.14     1132.40     12.00 o 
   2   2  10      476.96      471.21      6.15 o 
   3   2  10      416.94      433.49      9.71 o 
   4   2  10        7.33        5.48      2.01 o 
   5   2  10      119.94      116.11      7.82 o 
   6   2  10      293.27      334.52     13.15 o 
   7   2  10       84.84      107.85      9.83 o 
   8   2  10        2.35       -0.51      4.49 o 
   9   2  10        3.53        3.53      5.43 o 
  -9   3  10        8.06        5.23      5.71 o 
  -8   3  10        7.60        4.51      4.92 o 
  -7   3  10      219.17      212.14     11.60 o 
  -6   3  10       12.02        9.76      2.97 o 
  -5   3  10       59.14       44.94      3.35 o 
  -4   3  10       16.05       13.04      3.11 o 
  -3   3  10      283.22      316.72     10.79 o 
  -2   3  10       84.09       69.36      3.47 o 
  -1   3  10      711.09      772.80     11.63 o 
   0   3  10      667.53      723.87      9.04 o 
   1   3  10      731.79      792.12      9.64 o 
   2   3  10       85.10       77.86      5.23 o 
   3   3  10      283.88      309.08      5.92 o 
   4   3  10       14.63       12.18      1.96 o 
   5   3  10       60.24       39.84      5.29 o 
   6   3  10       11.77        1.92      4.32 o 
   7   3  10      219.69      209.61     12.22 o 
   8   3  10        7.67        7.35      5.01 o 
   9   3  10        8.07        6.06      7.69 o 
  -9   4  10        4.84       12.49      5.99 o 
  -8   4  10        4.58        2.05      5.74 o 
  -7   4  10       53.74       58.46      8.15 o 
  -6   4  10      118.44      125.40      9.12 o 
  -5   4  10       56.02       66.54      3.98 o 
  -4   4  10        4.63        5.08      1.85 o 
  -3   4  10      152.63      172.72      5.25 o 
  -2   4  10       26.85       29.47      2.60 o 
  -1   4  10      362.70      376.63      6.47 o 
   0   4  10       56.90       66.46      4.18 o 
   1   4  10      364.77      383.94      5.93 o 
   2   4  10       26.12       33.05      2.26 o 
   3   4  10      146.87      179.32      4.40 o 
   4   4  10        4.66        2.67      1.86 o 
   5   4  10       54.92       66.70      7.45 o 
   6   4  10      118.28      119.09      9.34 o 
   7   4  10       53.53       63.73      8.28 o 
   8   4  10        4.56       -4.84      4.85 o 
   9   4  10        4.85       10.31      6.48 o 
  -9   5  10        5.35        2.19      5.20 o 
  -8   5  10        1.98        1.66      5.08 o 
  -7   5  10       55.63       52.18      7.59 o 
  -6   5  10       64.25       58.07     11.82 o 
  -5   5  10       91.35       84.01      5.54 o 
  -3   5  10      182.17      158.27      9.20 o 
  -2   5  10      141.72      161.58      5.06 o 
  -1   5  10        6.10        6.74      1.73 o 
   0   5  10      368.49      426.59      7.98 o 
   1   5  10        5.85        3.63      1.30 o 
   2   5  10      145.39      173.29      5.09 o 
   3   5  10      182.77      162.34      5.35 o 
   4   5  10       43.81       69.25      3.59 o 
   5   5  10       91.75       81.89      8.66 o 
   6   5  10       64.53       66.79     10.73 o 
   7   5  10       55.36       48.51      7.66 o 
   8   5  10        1.97        9.91      5.64 o 
   9   5  10        5.39        2.93      5.66 o 
  -8   6  10        3.14        6.24      5.25 o 
  -7   6  10       61.98       52.08     11.10 o 
  -6   6  10       27.33       27.08      5.70 o 
  -5   6  10       66.64       65.24      5.61 o 
  -4   6  10       47.50       50.73     10.00 o 
  -3   6  10      102.61       87.73      5.48 o 
  -2   6  10      127.15      118.88      5.94 o 
  -1   6  10      190.37      204.94      6.94 o 
   0   6  10        0.21        1.37      1.38 o 
   1   6  10      190.39      187.83      5.17 o 
   2   6  10      130.04      125.71      6.54 o 
   3   6  10      101.88      105.97      4.31 o 
   4   6  10       46.03       49.88      5.44 o 
   5   6  10       67.16       66.61      7.98 o 
   6   6  10       27.61       19.89      6.05 o 
   7   6  10       61.80       51.00     10.78 o 
   8   6  10        3.17        5.60      5.92 o 
  -8   7  10        4.53        8.86      5.83 o 
  -7   7  10        2.26        3.99      5.01 o 
  -6   7  10        0.60       -2.34      4.73 o 
  -5   7  10        4.93        1.67      4.31 o 
  -4   7  10      115.54       97.13      8.35 o 
  -3   7  10       98.10      101.05      7.94 o 
  -2   7  10        3.88       15.87      4.60 o 
  -1   7  10       96.70       93.11     10.63 o 
   0   7  10        5.69        3.99      2.74 o 
   1   7  10       95.73       95.77      6.96 o 
   2   7  10        3.53        8.15      2.38 o 
   3   7  10       96.59      103.78      4.80 o 
   4   7  10      113.56      102.45      8.03 o 
   5   7  10        5.07       10.73      3.67 o 
   6   7  10        0.59        0.26      5.22 o 
   7   7  10        2.25       12.69      6.07 o 
   8   7  10        4.47        9.74      6.46 o 
  -7   8  10        1.04        2.69      5.17 o 
  -6   8  10        3.71        1.71      4.69 o 
  -5   8  10       39.57       26.86     12.36 o 
  -4   8  10      114.08      124.76     14.16 o 
  -3   8  10       88.34       98.24     18.42 o 
  -2   8  10      133.52      146.68     26.57 o 
  -1   8  10      117.68      116.04     10.42 o 
   0   8  10        2.19       -0.88      2.45 o 
   1   8  10      120.35      102.60      5.45 o 
   2   8  10      133.03      136.96      6.36 o 
   3   8  10       86.99       89.04      5.52 o 
   4   8  10      115.04      121.42      6.85 o 
   5   8  10       39.52       31.63      4.83 o 
   6   8  10        3.86        5.42      5.89 o 
   7   8  10        1.04       -3.38      5.66 o 
  -7   9  10        5.69        1.51      5.82 o 
  -6   9  10        5.19        5.28      5.85 o 
  -5   9  10       15.40       15.73      6.20 o 
  -4   9  10       39.73       45.47      7.22 o 
  -3   9  10        1.18        2.85      4.32 o 
  -2   9  10        8.45       19.48      5.30 o 
  -1   9  10       57.72       54.86      7.18 o 
   0   9  10       11.20       17.76      3.92 o 
   1   9  10       57.01       56.48      5.63 o 
   2   9  10        8.41       14.26      3.59 o 
   3   9  10        1.36        2.60      3.15 o 
   4   9  10       40.31       40.09      5.24 o 
   5   9  10       15.61       12.68      4.20 o 
   6   9  10        5.09        9.26      6.61 o 
   7   9  10        5.64        2.95      7.02 o 
  -6  10  10        0.79       -1.33      5.62 o 
  -5  10  10        2.92       -1.59      4.51 o 
  -4  10  10        4.66        2.07      6.45 o 
  -3  10  10       10.31       12.91      9.21 o 
  -2  10  10        3.62        9.90      4.80 o 
  -1  10  10       36.73       27.70      4.77 o 
   0  10  10       45.61       42.77      6.17 o 
   1  10  10       36.56       32.71      7.23 o 
   2  10  10        3.89       -2.10      3.18 o 
   3  10  10        9.91       13.05      3.72 o 
   4  10  10        4.58        6.99      4.56 o 
   5  10  10        3.01       -2.79      3.78 o 
   6  10  10        0.77       -3.96      6.29 o 
  -5  11  10        0.82       -1.03      5.76 o 
  -4  11  10        0.67        1.26      6.88 o 
  -3  11  10        0.02       -3.16      5.30 o 
  -2  11  10        1.66        2.64      3.79 o 
  -1  11  10       10.16        6.19      4.00 o 
   0  11  10       25.17       17.56      5.48 o 
   1  11  10        9.94       12.61      5.34 o 
   2  11  10        1.66       -1.72      3.21 o 
   3  11  10        0.01        1.89      3.53 o 
   4  11  10        0.65       -2.07      3.97 o 
   5  11  10        0.82        1.03      5.28 o 
  -3  12  10        5.79        5.97      4.44 o 
  -2  12  10        0.24       -2.49      4.01 o 
  -1  12  10        0.61        4.27      4.14 o 
   0  12  10        0.47        1.24      5.22 o 
   1  12  10        0.60       -1.67      5.13 o 
   2  12  10        0.22       -3.14      3.85 o 
   3  12  10        5.85        6.06      5.39 o 
   2   0  11      795.06      898.30     14.63 o 
   3   0  11     1383.14     1383.61     20.81 o 
   4   0  11      745.88      719.09     14.02 o 
   5   0  11       14.90       12.40      3.11 o 
   6   0  11      386.17      341.80     15.40 o 
   7   0  11      117.39      141.41     10.30 o 
   8   0  11       27.65       24.12      6.30 o 
   9   0  11       15.03       14.61      6.14 o 
  -9   1  11        3.31        5.99      5.64 o 
  -8   1  11        0.11       -2.26      6.97 o 
  -7   1  11      247.29      279.63     19.88 o 
  -6   1  11      309.32      305.54     13.23 o 
  -5   1  11       81.55       66.99      4.99 o 
  -4   1  11       12.10       26.70      4.31 o 
  -3   1  11      724.57      758.64     15.54 o 
  -2   1  11      274.79      305.20     13.56 o 
  -1   1  11     1145.66     1162.11     13.51 o 
   1   1  11     1137.14     1166.30     11.99 o 
   2   1  11      280.30      308.01      5.95 o 
   3   1  11      718.41      770.29     10.58 o 
   5   1  11       83.45       76.97      5.43 o 
   6   1  11      309.34      329.91     22.16 o 
   7   1  11      246.81      253.20     20.70 o 
   8   1  11        0.11        5.33      4.65 o 
   9   1  11        3.33        5.62      5.74 o 
  -9   2  11        3.53       -0.04      5.02 o 
  -8   2  11       26.87       32.46      6.54 o 
  -7   2  11      195.03      184.04     11.44 o 
  -6   2  11      111.43      108.54     11.67 o 
  -5   2  11       65.11       59.30      6.52 o 
  -4   2  11      202.78      193.65     12.04 o 
  -3   2  11      220.39      252.93      7.43 o 
  -2   2  11      465.41      537.07      9.40 o 
  -1   2  11       43.00       41.84      2.81 o 
   0   2  11      474.81      623.37      8.55 o 
   1   2  11       40.48       37.26      1.96 o 
   2   2  11      464.43      562.21      6.99 o 
   3   2  11      227.94      268.81      4.42 o 
   4   2  11      197.66      175.63      7.51 o 
   5   2  11       65.92       44.88      6.37 o 
   6   2  11      110.81      113.42     10.77 o 
   7   2  11      195.13      199.51     11.86 o 
   8   2  11       26.85       31.25      6.74 o 
   9   2  11        3.53        4.89      5.73 o 
  -9   3  11        4.31        4.29      6.58 o 
  -8   3  11        3.72       11.19      5.12 o 
  -7   3  11      141.95      130.74      9.92 o 
  -6   3  11       96.63      101.94      6.37 o 
  -5   3  11       51.40       45.71      7.75 o 
  -4   3  11      216.08      223.85      5.91 o 
  -3   3  11      232.08      260.56     10.46 o 
  -2   3  11      255.31      228.20      6.09 o 
  -1   3  11      338.08      353.88      5.41 o 
   0   3  11      616.78      587.59      8.01 o 
   1   3  11      343.88      350.68      6.75 o 
   2   3  11      241.56      230.71      4.52 o 
   3   3  11      234.50      273.93      4.65 o 
   4   3  11      212.69      199.73      9.00 o 
   5   3  11       52.33       41.09      5.65 o 
   6   3  11       97.48       92.44      8.58 o 
   7   3  11      142.08      118.15      9.89 o 
   8   3  11        3.76        2.31      4.78 o 
   9   3  11        4.31        3.78      6.03 o 
  -9   4  11        3.55        1.76      5.42 o 
  -8   4  11        2.51       -1.88      4.70 o 
  -7   4  11      155.61      117.80      9.80 o 
  -6   4  11       55.55       53.38      6.86 o 
  -5   4  11        2.09        1.62      2.31 o 
  -4   4  11        4.44        6.72      2.50 o 
  -3   4  11       21.84       26.77      2.73 o 
  -2   4  11       77.44       88.33      4.09 o 
  -1   4  11       58.43       50.52      2.94 o 
   0   4  11      351.01      394.09      6.64 o 
   1   4  11       59.69       45.25      2.59 o 
   2   4  11       74.39       93.01      3.96 o 
   3   4  11       20.95       25.21      2.32 o 
   5   4  11        1.98        4.59      3.57 o 
   6   4  11       56.06       51.02      8.90 o 
   7   4  11      155.69      157.90     11.21 o 
   8   4  11        2.52       -1.79      4.74 o 
   9   4  11        3.53       13.61      6.54 o 
  -8   5  11       10.76        4.90      5.30 o 
  -7   5  11       30.49       24.69     17.32 o 
  -6   5  11        7.96       10.12      4.60 o 
  -5   5  11        6.18        5.76      2.94 o 
  -4   5  11      101.66       98.14      5.81 o 
  -3   5  11       64.27       61.23      4.64 o 
  -2   5  11      232.24      241.21      6.39 o 
  -1   5  11       26.13       28.52      2.69 o 
   0   5  11      207.17      153.87      4.37 o 
   1   5  11       24.35       24.30      1.88 o 
   2   5  11      231.01      251.24      5.61 o 
   3   5  11       62.92       62.25      3.58 o 
   4   5  11      104.51      105.97      5.14 o 
   5   5  11        5.75        3.04      4.11 o 
   6   5  11        7.83       -1.42      4.74 o 
   7   5  11       30.60       22.89      9.67 o 
   8   5  11       10.71       15.89      6.51 o 
  -8   6  11        3.72        2.83      5.04 o 
  -7   6  11       16.84       15.74      5.84 o 
  -6   6  11       38.93       39.81      6.72 o 
  -5   6  11       62.60       70.54      7.66 o 
  -4   6  11       43.09       36.48     10.77 o 
  -3   6  11        3.62        5.27      2.53 o 
  -2   6  11      330.88      309.66      9.14 o 
  -1   6  11      250.27      256.66      6.67 o 
   0   6  11       53.35       45.94      4.53 o 
   1   6  11      254.28      244.42      5.89 o 
   2   6  11      328.88      315.94      7.56 o 
   3   6  11        4.20        2.59      2.03 o 
   4   6  11       44.16       41.64      3.96 o 
   5   6  11       62.56       63.74      4.98 o 
   6   6  11       38.40       33.23     10.83 o 
   7   6  11       17.03        5.60      5.99 o 
   8   6  11        3.73       -2.08      5.35 o 
  -8   7  11        3.92        1.94      8.46 o 
  -7   7  11       16.89       15.15      5.84 o 
  -6   7  11        3.27        1.27      4.57 o 
  -5   7  11       29.05       28.23      6.10 o 
  -4   7  11       30.75       31.96      5.88 o 
  -3   7  11       34.28       25.10      5.14 o 
  -2   7  11       40.53       40.89      4.37 o 
  -1   7  11       76.13       77.68      6.72 o 
   0   7  11       76.37       68.57      9.35 o 
   1   7  11       78.82       87.57      4.26 o 
   2   7  11       41.32       31.59      4.22 o 
   3   7  11       35.18       39.80      3.79 o 
   4   7  11       29.92       32.21      5.65 o 
   5   7  11       28.78       33.48      6.06 o 
   6   7  11        3.31       -5.89      4.96 o 
   7   7  11       16.98        9.33      6.63 o 
   8   7  11        3.95        4.59     11.03 o 
  -7   8  11        0.53        1.94      4.66 o 
  -6   8  11        9.62       10.22      7.07 o 
  -5   8  11        5.19       22.42      6.18 o 
  -4   8  11       10.13       13.09      4.79 o 
  -3   8  11       12.40       16.92      4.97 o 
  -2   8  11      131.13      135.80      9.14 o 
  -1   8  11      130.11      139.09      9.00 o 
   0   8  11       19.63       10.78      3.47 o 
   1   8  11      129.43      144.86      8.04 o 
   2   8  11      129.97      143.51      6.40 o 
   3   8  11       12.97       18.01      3.54 o 
   4   8  11        9.66       11.11      3.66 o 
   5   8  11        4.99        8.54      3.72 o 
   6   8  11        9.70        4.64      6.08 o 
   7   8  11        0.52        9.41      6.87 o 
  -6   9  11        5.90       -2.75      4.98 o 
  -5   9  11       14.00       11.93      7.03 o 
  -4   9  11        3.29        3.94      4.78 o 
  -3   9  11        2.99        5.46      4.16 o 
  -2   9  11       12.78        6.91      7.31 o 
  -1   9  11       52.18       36.84      6.38 o 
   0   9  11        0.03       -1.50      3.10 o 
   1   9  11       52.08       48.69      5.37 o 
   2   9  11       13.52       12.95      3.40 o 
   3   9  11        2.89        1.13      3.01 o 
   4   9  11        3.39        6.79      4.36 o 
   5   9  11       13.71        9.16      4.26 o 
   6   9  11        5.96        2.92      6.25 o 
  -5  10  11        1.87       -4.96      6.85 o 
  -4  10  11        2.28       -1.81      4.43 o 
  -3  10  11        1.56        1.43      5.79 o 
  -2  10  11       26.89       39.86      6.74 o 
  -1  10  11       27.04       33.97      5.30 o 
   0  10  11        2.63        9.76      5.94 o 
   1  10  11       27.15       35.82      6.34 o 
   2  10  11       27.10       35.34      4.84 o 
   3  10  11        1.53        2.01      4.04 o 
   4  10  11        2.34       -0.18      4.32 o 
   5  10  11        1.92        1.41      4.00 o 
  -4  11  11        1.65        2.89      5.92 o 
  -3  11  11        8.35        4.09      5.30 o 
  -2  11  11        4.36        7.41      4.05 o 
  -1  11  11        4.16        0.34      3.83 o 
   0  11  11       26.91       26.72      5.24 o 
   1  11  11        4.14        0.88      5.21 o 
   2  11  11        4.30        2.24      3.42 o 
   3  11  11        8.12        8.11      4.69 o 
   4  11  11        1.65        7.60      4.72 o 
  -2  12  11        2.68        4.51      7.57 o 
  -1  12  11        2.16        4.79      4.24 o 
   0  12  11        2.64       -1.71      6.06 o 
   1  12  11        2.18       10.00      6.47 o 
   2  12  11        2.68        5.69      4.71 o 
   1   0  12      959.78     1037.73     10.30 o 
   3   0  12      265.51      301.42     12.64 o 
   4   0  12        2.91        0.67      1.72 o 
   5   0  12      142.14      103.21      7.08 o 
   6   0  12       57.37       38.64      6.96 o 
   7   0  12       76.74       88.39      8.91 o 
   8   0  12       10.57        3.34      5.45 o 
   9   0  12        4.16        8.04      6.23 o 
  -9   1  12        6.88        4.66      6.77 o 
  -8   1  12       67.76       89.38     11.96 o 
  -7   1  12      155.36      156.88     10.81 o 
  -6   1  12       94.39      112.49      6.86 o 
  -5   1  12      266.84      297.37      9.28 o 
  -4   1  12      153.41      138.56      6.20 o 
  -3   1  12     1161.43     1112.29     18.04 o 
  -2   1  12      260.55      222.22      5.84 o 
  -1   1  12       36.13       30.15      1.74 o 
   0   1  12     3095.52     3116.55     25.55 o 
   1   1  12       33.79       27.72      2.44 o 
   2   1  12      264.21      226.23      5.49 o 
   3   1  12     1138.72     1094.07     13.75 o 
   4   1  12      151.85      136.48     11.86 o 
   5   1  12      265.85      309.40      9.57 o 
   6   1  12       95.07      122.98     11.20 o 
   7   1  12      155.03      177.33     18.43 o 
   8   1  12       67.86       85.55      9.56 o 
   9   1  12        6.85        6.23      5.97 o 
  -9   2  12        9.42       -0.25      5.39 o 
  -8   2  12        7.39        4.11      7.99 o 
  -7   2  12      221.94      230.31     20.28 o 
  -6   2  12       41.17       38.24      4.64 o 
  -5   2  12       84.85       77.21      5.37 o 
  -4   2  12       82.15       90.52      6.33 o 
  -3   2  12      505.46      540.17     10.12 o 
  -2   2  12      338.61      303.97      6.94 o 
  -1   2  12      187.81      265.77      4.39 o 
   0   2  12      235.91      259.77      6.29 o 
   1   2  12      195.12      270.49      5.99 o 
   2   2  12      341.24      307.03      4.68 o 
   3   2  12      504.04      540.29      8.93 o 
   4   2  12       84.43       69.09      4.96 o 
   5   2  12       83.61       78.49      6.97 o 
   6   2  12       40.86       24.78      5.68 o 
   7   2  12      222.63      234.01     29.49 o 
   8   2  12        7.44       13.09      5.73 o 
   9   2  12        9.42        1.36      5.33 o 
  -9   3  12       12.84        4.09      5.64 o 
  -8   3  12       10.58       15.38      5.63 o 
  -7   3  12        7.62       12.05      5.21 o 
  -6   3  12      147.20      157.50      7.63 o 
  -5   3  12       18.72       28.37      3.92 o 
  -4   3  12      101.09      118.52      5.79 o 
  -3   3  12       39.39       37.24      3.24 o 
  -2   3  12       70.66       65.75      3.03 o 
  -1   3  12      110.65      135.96      3.78 o 
   0   3  12      705.66      621.83      7.96 o 
   1   3  12      110.07      135.35      3.62 o 
   2   3  12       67.94       63.27      2.54 o 
   3   3  12       37.62       37.46      2.74 o 
   4   3  12       99.25      122.07      7.98 o 
   5   3  12       18.42       14.00     15.08 o 
   6   3  12      146.15      152.95     10.26 o 
   7   3  12        7.70        9.70      5.40 o 
   8   3  12       10.65       20.56      6.38 o 
   9   3  12       12.85       10.50      5.86 o 
  -9   4  12        2.83        5.98      5.36 o 
  -8   4  12        3.84        7.64      7.30 o 
  -7   4  12      108.04      128.34     14.45 o 
  -6   4  12       11.80       15.84      5.06 o 
  -5   4  12      100.54      118.27     14.19 o 
  -4   4  12      345.64      339.59      9.63 o 
  -3   4  12       84.43       68.66      4.54 o 
  -2   4  12      572.32      477.07      9.26 o 
  -1   4  12      289.71      307.71      5.41 o 
   0   4  12      602.93      584.80     11.69 o 
   1   4  12      292.40      307.75      5.92 o 
   2   4  12      577.88      501.84      7.70 o 
   3   4  12       85.58       76.69      4.01 o 
   4   4  12      340.30      331.53     12.31 o 
   5   4  12      100.74       99.00      8.46 o 
   6   4  12       11.68       13.30      6.62 o 
   7   4  12      107.76       99.95     17.98 o 
   8   4  12        3.85        0.96      4.93 o 
   9   4  12        2.84        1.84      6.31 o 
  -8   5  12        3.67       -0.38      4.99 o 
  -7   5  12       94.51       95.31      9.48 o 
  -6   5  12       45.44       38.31      9.78 o 
  -5   5  12       45.61       41.38      6.24 o 
  -4   5  12        0.69        1.77      3.60 o 
  -3   5  12      274.68      298.67     10.20 o 
  -2   5  12      106.59      119.05      4.85 o 
  -1   5  12      164.19      161.19      5.26 o 
   0   5  12       31.65       28.73      2.42 o 
   1   5  12      169.15      163.40      3.81 o 
   2   5  12      109.62      113.80      4.14 o 
   3   5  12      271.81      284.93     13.74 o 
   4   5  12        0.83        1.89      2.70 o 
   5   5  12       46.29       39.51      6.62 o 
   6   5  12       45.77       38.50      6.97 o 
   7   5  12       94.00      125.00     11.11 o 
   8   5  12        3.71        2.68      5.91 o 
  -8   6  12        6.76       -3.91      5.10 o 
  -7   6  12        5.04        6.52      5.22 o 
  -6   6  12       28.17       30.02      6.20 o 
  -5   6  12       69.32       51.74      7.04 o 
  -4   6  12       34.48       43.21      6.16 o 
  -3   6  12       54.95       65.68      5.07 o 
  -2   6  12       80.84      106.86      6.04 o 
  -1   6  12       38.36       39.60      3.45 o 
   0   6  12      133.74      140.26      4.54 o 
   1   6  12       35.33       44.92      2.82 o 
   2   6  12       79.06      100.87      4.60 o 
   3   6  12       53.67       68.21      5.19 o 
   4   6  12       33.99       35.18      3.89 o 
   5   6  12       70.35       62.07      7.73 o 
   6   6  12       27.98       48.65     10.23 o 
   7   6  12        5.09       -1.02      5.42 o 
   8   6  12        6.71       12.20      6.34 o 
  -7   7  12        4.00        2.48      5.02 o 
  -6   7  12        7.29        2.10      4.33 o 
  -5   7  12        6.57       -4.88      4.41 o 
  -4   7  12       92.31      118.18      9.28 o 
  -3   7  12       35.69       64.38      8.99 o 
  -2   7  12      191.22      182.46      7.75 o 
  -1   7  12       60.93       53.00      4.91 o 
   0   7  12        0.11       -0.04      2.14 o 
   1   7  12       63.19       59.91      6.44 o 
   2   7  12      188.72      192.45      7.12 o 
   3   7  12       33.61       37.90      4.82 o 
   4   7  12       93.16      110.10      6.37 o 
   5   7  12        6.65        1.48      4.65 o 
   6   7  12        7.38        7.98      5.45 o 
   7   7  12        4.01        5.74      5.97 o 
  -7   8  12        2.95       -1.22      5.33 o 
  -6   8  12        3.55        3.42      4.79 o 
  -5   8  12       20.45       28.23      6.39 o 
  -4   8  12       35.37       35.67      9.28 o 
  -3   8  12      170.83      181.41     16.98 o 
  -2   8  12       28.54       31.62      5.79 o 
  -1   8  12        7.94        2.57      3.41 o 
   0   8  12        0.10        3.32      3.19 o 
   1   8  12        7.17        2.59      2.40 o 
   2   8  12       29.64       37.49      6.20 o 
   3   8  12      171.71      176.19      8.82 o 
   4   8  12       35.28       38.84      5.53 o 
   5   8  12       20.69       25.52      8.77 o 
   6   8  12        3.47        5.81      9.74 o 
   7   8  12        2.91       -4.09      5.87 o 
  -6   9  12        1.60        0.44      4.94 o 
  -5   9  12       10.04        9.76      5.41 o 
  -4   9  12       13.35       12.97      5.11 o 
  -3   9  12        2.51        6.94      4.43 o 
  -2   9  12        7.42       -1.34      3.84 o 
  -1   9  12        2.20        7.73      4.37 o 
   0   9  12       61.12       62.93      6.65 o 
   1   9  12        2.17       -0.38      3.59 o 
   2   9  12        7.44        6.56      3.73 o 
   3   9  12        2.73        4.28      4.10 o 
   4   9  12       13.14       20.99      5.10 o 
   5   9  12        9.98        8.64      5.76 o 
   6   9  12        1.58       -1.24      6.34 o 
  -5  10  12        0.89        2.05      5.64 o 
  -4  10  12        5.50        0.77      8.28 o 
  -3  10  12        0.73        2.11      4.77 o 
  -2  10  12       26.44       31.90      6.59 o 
  -1  10  12       21.89       23.48      4.82 o 
   0  10  12       29.83       30.89      5.14 o 
   1  10  12       22.11       16.64      5.70 o 
   2  10  12       25.94       32.58      4.65 o 
   3  10  12        0.65       -3.13      3.64 o 
   4  10  12        5.62        5.60      4.55 o 
   5  10  12        0.92       -0.45      5.66 o 
  -4  11  12        0.24        8.08      7.18 o 
  -3  11  12        7.72       -0.45      5.93 o 
  -2  11  12        0.23       -1.31      6.09 o 
  -1  11  12        4.32       10.13      4.35 o 
   0  11  12        0.02        0.84      3.78 o 
   1  11  12        4.34        6.46      9.50 o 
   2  11  12        0.24        1.63      4.25 o 
   3  11  12        7.84        6.76      5.07 o 
   4  11  12        0.21        3.38      4.66 o 
  -2  12  12        4.09       -0.79      4.24 o 
  -1  12  12        4.78        5.32      4.62 o 
   0  12  12       11.71       13.13     10.95 o 
   1  12  12        4.71        6.74      5.69 o 
   2  12  12        4.10       -7.74      5.33 o 
   2   0  13      613.27      550.31     20.40 o 
   3   0  13        8.20        3.25      1.99 o 
   4   0  13        0.69       -0.61      1.89 o 
   5   0  13       29.65       31.33      5.95 o 
   6   0  13      159.65      182.44      8.57 o 
   7   0  13       19.75       14.18     11.08 o 
   8   0  13       43.55       59.67      8.68 o 
   9   0  13        4.36        3.61      5.53 o 
  -9   1  13        0.30       -0.51      5.41 o 
  -8   1  13       10.28        5.77      9.31 o 
  -7   1  13      208.62      225.31     12.51 o 
  -6   1  13        4.31        4.32      3.23 o 
  -5   1  13      110.50      109.76      9.15 o 
  -4   1  13       33.12       48.88      4.31 o 
  -3   1  13      154.84      155.34      6.04 o 
  -2   1  13      215.53      190.46      7.45 o 
  -1   1  13      539.45      610.94      7.14 o 
   0   1  13     1576.30     1474.11     14.01 o 
   1   1  13      518.32      581.59      7.21 o 
   2   1  13      219.06      188.29      8.49 o 
   3   1  13      156.24      161.31      6.26 o 
   4   1  13       35.01       54.18     10.01 o 
   5   1  13      111.82      121.74     11.48 o 
   6   1  13        4.38       -2.03      3.76 o 
   7   1  13      208.02      203.35     12.42 o 
   8   1  13       10.25        9.99      5.45 o 
   9   1  13        0.30       -0.66      7.96 o 
  -9   2  13       12.97        7.10      5.40 o 
  -8   2  13       12.74        0.51     13.52 o 
  -7   2  13      126.38      134.59     10.59 o 
  -6   2  13      146.84      188.27      8.33 o 
  -5   2  13      254.84      257.35      8.81 o 
  -4   2  13      455.77      482.16     11.60 o 
  -3   2  13      309.89      278.02     11.69 o 
  -2   2  13       25.54       22.56      2.57 o 
  -1   2  13      258.10      205.36      4.43 o 
   1   2  13      252.25      197.22      4.18 o 
   2   2  13       23.24       21.25      2.76 o 
   3   2  13      311.34      274.44      8.22 o 
   4   2  13      455.39      469.62     13.10 o 
   5   2  13      255.11      251.70      9.10 o 
   6   2  13      147.99      202.13     11.44 o 
   7   2  13      126.20      175.61     11.73 o 
   8   2  13       12.78       10.03      6.84 o 
   9   2  13       12.94        4.40      5.91 o 
  -9   3  13        6.75       -1.03     12.90 o 
  -8   3  13        3.64        7.04      5.65 o 
  -7   3  13       31.98       37.50      6.94 o 
  -6   3  13      138.14      131.68      7.39 o 
  -5   3  13       30.01       20.04      3.66 o 
  -4   3  13      270.51      267.09     13.33 o 
  -3   3  13       60.31       67.34      4.09 o 
  -2   3  13      233.37      268.22      5.75 o 
  -1   3  13       41.34       36.21      3.03 o 
   0   3  13      234.95      240.18      4.66 o 
   1   3  13       40.66       36.47      2.28 o 
   2   3  13      223.97      254.25     10.64 o 
   3   3  13       60.24       61.76      3.63 o 
   4   3  13      273.20      272.58      8.92 o 
   5   3  13       30.60       25.00      4.98 o 
   6   3  13      138.40      144.38     10.10 o 
   7   3  13       32.17       42.67      7.59 o 
   8   3  13        3.65        6.18      5.39 o 
   9   3  13        6.73        4.83      6.16 o 
  -8   4  13       29.74       29.13      6.95 o 
  -7   4  13       49.13       53.19      8.68 o 
  -6   4  13        1.32        6.12      3.23 o 
  -5   4  13       19.79       28.26      6.90 o 
  -4   4  13       57.54       64.70      7.16 o 
  -3   4  13       51.19       54.81      4.43 o 
  -2   4  13       11.19       12.69      1.85 o 
  -1   4  13       85.88       93.81      5.36 o 
   0   4  13      401.23      351.70      7.25 o 
   1   4  13       82.25       88.48      5.49 o 
   2   4  13       10.93        7.84      1.94 o 
   3   4  13       50.20       47.38      3.40 o 
   4   4  13       58.83       57.44      6.35 o 
   5   4  13       19.22       25.77      5.27 o 
   6   4  13        1.38        2.92      4.86 o 
   7   4  13       49.42       46.06      7.87 o 
   8   4  13       29.75       34.48      7.83 o 
  -8   5  13        5.57        4.21      5.76 o 
  -7   5  13       25.70       16.41      6.40 o 
  -6   5  13       35.79       40.99      6.89 o 
  -5   5  13       54.73       60.79     11.36 o 
  -4   5  13       52.86       51.89      4.93 o 
  -3   5  13       48.05       38.39      4.23 o 
  -2   5  13      242.96      226.30      7.72 o 
  -1   5  13      129.48      142.31      4.06 o 
   0   5  13        3.29        6.72      2.71 o 
   1   5  13      127.44      142.16      3.69 o 
   2   5  13      245.34      250.34      5.68 o 
   3   5  13       49.91       51.08      3.87 o 
   4   5  13       54.64       66.69      9.24 o 
   5   5  13       53.63       57.90      7.64 o 
   6   5  13       35.76       24.18      6.29 o 
   7   5  13       25.81       24.21      6.86 o 
   8   5  13        5.61        2.12      6.16 o 
  -8   6  13       16.23        3.80     10.60 o 
  -7   6  13       12.77       21.44      6.28 o 
  -6   6  13       25.61       17.59      5.69 o 
  -5   6  13       21.26       18.44      5.18 o 
  -4   6  13       80.16       66.31     13.30 o 
  -3   6  13      160.07      159.70      7.25 o 
  -2   6  13       12.34       12.44      3.02 o 
  -1   6  13       75.15       83.91      4.56 o 
   0   6  13        3.53        2.89      1.54 o 
   1   6  13       75.10       81.58      3.75 o 
   2   6  13       12.61        9.39      3.24 o 
   3   6  13      162.58      189.83      7.66 o 
   4   6  13       79.41       50.69      6.94 o 
   5   6  13       21.23       27.54      5.98 o 
   6   6  13       25.79       33.98      7.06 o 
   7   6  13       12.87        9.40      6.49 o 
   8   6  13       16.24        7.62      6.92 o 
  -7   7  13        6.43        7.40      5.32 o 
  -6   7  13        2.48       10.04      5.75 o 
  -5   7  13       59.78       59.04      7.70 o 
  -4   7  13       23.39       22.68      5.57 o 
  -3   7  13       56.91       44.66      6.30 o 
  -2   7  13       15.17       11.91      3.31 o 
  -1   7  13        5.07        4.21      3.08 o 
   0   7  13      144.68      176.39      5.44 o 
   1   7  13        4.70        4.19      2.14 o 
   2   7  13       15.20       11.92      2.94 o 
   3   7  13       56.10       50.20      5.30 o 
   4   7  13       23.14       17.60      4.82 o 
   5   7  13       59.01       54.55      7.85 o 
   6   7  13        2.59        5.54      5.44 o 
   7   7  13        6.43        3.90      6.20 o 
  -7   8  13        1.42        3.22      5.65 o 
  -6   8  13       19.66       16.28      6.06 o 
  -5   8  13        1.14        0.26      4.56 o 
  -4   8  13       11.83       10.22      5.06 o 
  -3   8  13       62.79       53.07      7.10 o 
  -2   8  13       74.14       65.82      7.49 o 
  -1   8  13       88.60       82.26      6.30 o 
   0   8  13        7.09        3.66      2.43 o 
   1   8  13       88.47      104.51      8.35 o 
   2   8  13       74.81       79.97      5.74 o 
   3   8  13       61.24       56.96      5.96 o 
   4   8  13       11.48       13.12      4.38 o 
   5   8  13        1.08        1.13      4.77 o 
   6   8  13       19.57       23.47      7.31 o 
   7   8  13        1.40       10.59      7.28 o 
  -6   9  13       11.79        5.23      8.58 o 
  -5   9  13       15.26        9.84      6.33 o 
  -4   9  13       26.60       37.71      7.05 o 
  -3   9  13        6.19        9.59      7.19 o 
  -2   9  13       50.79       60.03      7.57 o 
  -1   9  13       19.87       14.29      5.12 o 
   0   9  13        3.14        6.84      3.55 o 
   1   9  13       20.22       23.39      3.46 o 
   2   9  13       51.40       61.14      6.13 o 
   3   9  13        6.40        0.82      3.64 o 
   4   9  13       26.21       28.75      5.49 o 
   5   9  13       15.56       10.16      5.78 o 
   6   9  13       11.63       21.27      7.64 o 
  -5  10  13        1.09        1.54      5.47 o 
  -4  10  13       17.94       21.62      6.40 o 
  -3  10  13        0.34        0.17      4.81 o 
  -2  10  13        7.73        4.28      4.69 o 
  -1  10  13        2.37        3.92      3.72 o 
   0  10  13        0.02        6.91      3.83 o 
   1  10  13        2.44       10.70      4.01 o 
   2  10  13        7.65        9.25      4.38 o 
   3  10  13        0.34       -2.57      4.01 o 
   4  10  13       18.07       19.67      5.37 o 
   5  10  13        1.15        3.08      6.23 o 
  -4  11  13        4.30       -2.40      4.66 o 
  -3  11  13       12.87       18.35     10.43 o 
  -2  11  13       22.26       23.15      9.06 o 
  -1  11  13        6.31        7.25      4.42 o 
   0  11  13        2.08        4.05      4.08 o 
   1  11  13        6.20        6.52      4.23 o 
   2  11  13       22.24       15.01      7.01 o 
   3  11  13       12.62       20.36      8.42 o 
   4  11  13        4.18       -0.05      4.91 o 
  -1  12  13        9.42       12.74      5.01 o 
   0  12  13        0.68        5.50      5.85 o 
   1  12  13        9.38        5.90      4.67 o 
   0   0  14     3007.51     2526.28     48.62 o 
   2   0  14      102.02      108.76      5.17 o 
   3   0  14      137.59      156.52      6.25 o 
   4   0  14        5.75        6.58      2.50 o 
   5   0  14       54.98       72.92      5.90 o 
   6   0  14       19.91       15.75      3.90 o 
   7   0  14       18.67       24.82      6.38 o 
   8   0  14       60.93       71.56      9.24 o 
   9   0  14        0.92       -3.42      5.70 o 
  -9   1  14        6.91        1.42      5.82 o 
  -8   1  14       15.62       17.99      6.81 o 
  -7   1  14       34.28       34.79      6.69 o 
  -6   1  14        4.69        6.78      3.39 o 
  -5   1  14      183.37      186.24     13.61 o 
  -4   1  14        1.78        1.53      2.58 o 
  -3   1  14      159.93      185.33      8.56 o 
  -2   1  14      306.30      233.98      7.66 o 
  -1   1  14      209.93      205.83      4.21 o 
   0   1  14        1.05        1.08      1.00 o 
   1   1  14      208.74      213.59      3.98 o 
   2   1  14      301.18      239.38      7.26 o 
   3   1  14      156.71      166.08      6.44 o 
   4   1  14        1.96        0.31      2.11 o 
   5   1  14      181.07      191.10      8.50 o 
   6   1  14        4.67        0.89      3.84 o 
   7   1  14       34.40       29.22      6.49 o 
   8   1  14       15.56       16.21      6.06 o 
   9   1  14        6.92        8.74      6.03 o 
  -9   2  14        2.19        5.38      6.52 o 
  -8   2  14       10.53        7.78      5.22 o 
  -7   2  14       14.77        6.50      6.72 o 
  -6   2  14       39.37       44.78      8.28 o 
  -5   2  14       16.70       14.83      3.40 o 
  -4   2  14      199.29      147.11     10.40 o 
  -3   2  14       46.15       37.83      4.00 o 
  -2   2  14        4.03        1.70      1.45 o 
  -1   2  14      600.00      575.60      8.57 o 
   0   2  14       74.41       69.35      2.85 o 
   1   2  14      598.53      564.17      7.89 o 
   2   2  14        4.34        0.62      1.43 o 
   3   2  14       47.50       41.77      4.46 o 
   4   2  14      195.63      137.18      6.81 o 
   5   2  14       17.07       17.84      3.52 o 
   6   2  14       38.96       26.40      5.64 o 
   7   2  14       14.92        5.96      5.28 o 
   8   2  14       10.61        9.73      6.15 o 
   9   2  14        2.20        0.01      5.41 o 
  -9   3  14        1.18        6.04      6.14 o 
  -8   3  14       10.08        7.80      5.37 o 
  -7   3  14       71.47       62.75      8.54 o 
  -6   3  14       92.48       97.13      6.75 o 
  -5   3  14      104.79       88.69      6.13 o 
  -4   3  14       56.92       73.33      8.20 o 
  -3   3  14      323.09      289.73      7.58 o 
  -2   3  14      378.14      396.12      8.56 o 
  -1   3  14       89.89       88.24      2.95 o 
   0   3  14       68.63       63.04      2.72 o 
   1   3  14       93.54       90.38      3.28 o 
   2   3  14      376.38      398.39     12.67 o 
   3   3  14      322.23      278.05      8.68 o 
   4   3  14       55.75       70.74      6.06 o 
   5   3  14      105.99       75.74      9.14 o 
   6   3  14       92.08       88.25      8.61 o 
   7   3  14       71.43       89.24      9.44 o 
   8   3  14       10.16       11.16      6.49 o 
   9   3  14        1.18       -5.52      5.23 o 
  -8   4  14        4.95       13.58      5.93 o 
  -7   4  14      124.12      142.02     11.07 o 
  -6   4  14       19.34       15.79      3.92 o 
  -5   4  14       42.86       51.23      7.48 o 
  -4   4  14       37.42       46.47      5.34 o 
  -3   4  14      282.57      366.93      8.67 o 
  -2   4  14      149.06      133.94      4.40 o 
  -1   4  14      157.74      166.42      4.14 o 
   0   4  14       11.98       16.45      1.83 o 
   1   4  14      162.64      171.49      5.77 o 
   2   4  14      146.79      131.46      5.63 o 
   3   4  14      277.29      346.46     10.06 o 
   4   4  14       38.89       37.27      4.47 o 
   5   4  14       43.17       38.08      6.01 o 
   6   4  14       19.45       21.95     13.73 o 
   7   4  14      123.59      158.04     15.79 o 
   8   4  14        4.98        7.32     10.59 o 
  -8   5  14        0.50        0.56      7.53 o 
  -7   5  14        4.12       -1.98      5.61 o 
  -6   5  14       67.91       83.87     16.05 o 
  -5   5  14       42.19       34.53      4.72 o 
  -4   5  14       42.24       37.11      4.53 o 
  -3   5  14       21.58       15.34      3.20 o 
  -2   5  14       56.33       53.50      3.87 o 
  -1   5  14       51.80       44.90      2.81 o 
   0   5  14       39.19       62.04      3.30 o 
   1   5  14       50.89       43.01      2.99 o 
   2   5  14       59.27       62.27      4.00 o 
   3   5  14       20.44       18.08      2.79 o 
   4   5  14       42.71       40.44      7.41 o 
   5   5  14       42.16       33.21      6.27 o 
   6   5  14       67.54       75.69      8.67 o 
   7   5  14        4.17        0.53      6.03 o 
   8   5  14        0.49        1.05      5.81 o 
  -8   6  14        6.00        4.64      8.93 o 
  -7   6  14       24.02       21.45      6.40 o 
  -6   6  14       25.82       26.12     12.82 o 
  -5   6  14       13.97        3.19      5.45 o 
  -4   6  14      104.96      106.08     18.56 o 
  -3   6  14       73.74       70.16      5.60 o 
  -2   6  14       18.83       17.47      3.54 o 
  -1   6  14       19.87       13.91      2.42 o 
   0   6  14       82.67       97.45      4.15 o 
   1   6  14       18.69       17.78      2.48 o 
   2   6  14       18.73       12.38      2.78 o 
   3   6  14       75.14       72.51      7.42 o 
   4   6  14      105.39      123.74     12.30 o 
   5   6  14       14.39        6.04      5.69 o 
   6   6  14       25.73       35.37      7.17 o 
   7   6  14       23.93        9.47      6.31 o 
   8   6  14        6.03        5.16      7.02 o 
  -7   7  14       12.32       24.10      7.02 o 
  -6   7  14        0.04        4.82      5.15 o 
  -5   7  14       20.04       35.65      6.33 o 
  -4   7  14       64.17       83.88      8.42 o 
  -3   7  14      180.98      204.46     10.77 o 
  -2   7  14       21.62       17.87      3.85 o 
  -1   7  14       71.24       86.68      6.12 o 
   0   7  14      157.46      178.32     10.58 o 
   1   7  14       70.74       74.33      7.20 o 
   2   7  14       23.09       24.76      4.12 o 
   3   7  14      183.62      201.06      8.81 o 
   4   7  14       64.35       74.69      8.55 o 
   5   7  14       20.43       28.24      6.74 o 
   6   7  14        0.05        1.86     10.98 o 
   7   7  14       12.26        4.54      6.41 o 
  -6   8  14       15.12       19.69      8.24 o 
  -5   8  14       12.92        6.99      5.72 o 
  -4   8  14       25.42       27.85     14.09 o 
  -3   8  14       11.69        9.34      4.75 o 
  -2   8  14       12.93       21.16      5.12 o 
  -1   8  14       12.33       14.44      3.95 o 
   0   8  14       10.08        8.90      2.41 o 
   1   8  14       13.08       12.45      3.13 o 
   2   8  14       13.49       13.30      3.93 o 
   3   8  14       11.91       12.81      4.19 o 
   4   8  14       25.90       25.74      9.03 o 
   5   8  14       12.80       16.24      6.49 o 
   6   8  14       15.37       16.08      6.65 o 
  -6   9  14        9.17        9.51      6.77 o 
  -5   9  14        2.61        6.96      4.86 o 
  -4   9  14        3.93        1.66      6.59 o 
  -3   9  14       29.87       27.65      7.27 o 
  -2   9  14        7.07        0.88      7.02 o 
  -1   9  14       31.16       28.44      6.15 o 
   0   9  14        6.04        4.25      3.08 o 
   1   9  14       30.81       26.01      4.17 o 
   2   9  14        6.83        4.90      4.43 o 
   3   9  14       29.20       28.99      8.53 o 
   4   9  14        4.09        2.49     10.07 o 
   5   9  14        2.48        9.50      6.12 o 
   6   9  14        9.28       -6.82      9.60 o 
  -5  10  14        1.57       -0.65      5.15 o 
  -4  10  14       10.47       13.04      5.76 o 
  -3  10  14       14.97       13.46      5.92 o 
  -2  10  14        7.53       11.53      5.10 o 
  -1  10  14        0.17       -2.77      3.36 o 
   0  10  14        0.00       -1.74      3.78 o 
   1  10  14        0.20       -4.36      3.08 o 
   2  10  14        7.47        5.85      4.36 o 
   3  10  14       14.75       16.43      4.97 o 
   4  10  14       10.53       12.77      6.54 o 
   5  10  14        1.53       -1.75      6.01 o 
  -3  11  14        0.39       -0.92      6.09 o 
  -2  11  14        3.47       12.12      6.22 o 
  -1  11  14        6.37       -1.46      5.96 o 
   0  11  14        1.31        3.09      4.09 o 
   1  11  14        6.36        7.81      5.95 o 
   2  11  14        3.50        8.29      5.04 o 
   3  11  14        0.36        6.36      4.53 o 
   1   0  15       70.09       79.08      3.12 o 
   2   0  15        2.50        2.34      1.67 o 
   3   0  15       56.27       70.81      9.59 o 
   4   0  15      133.53      104.28      6.13 o 
   5   0  15        0.01       -0.64      2.54 o 
   7   0  15       37.10       42.26      7.39 o 
   8   0  15        0.12        5.51      5.54 o 
   9   0  15        3.87       -1.73     10.60 o 
  -9   1  15        1.72        3.87      6.33 o 
  -8   1  15        5.87        9.67      5.96 o 
  -7   1  15        7.95        4.15      6.19 o 
  -6   1  15        1.70        2.78      3.18 o 
  -5   1  15      111.99       96.51      6.54 o 
  -4   1  15       56.15       56.44      4.83 o 
  -3   1  15       93.71      109.95      5.16 o 
  -2   1  15      245.07      277.95      7.03 o 
  -1   1  15       37.66       36.30      2.51 o 
   0   1  15        6.98        8.10      1.87 o 
   1   1  15       35.12       36.90      1.94 o 
   2   1  15      240.91      245.15      7.60 o 
   3   1  15       90.83      106.34      6.71 o 
   4   1  15       56.49       54.52      4.84 o 
   5   1  15      112.14      110.25      6.85 o 
   6   1  15        1.79       -3.65      2.97 o 
   7   1  15        7.98       -1.89      8.61 o 
   8   1  15        5.87        0.33      5.20 o 
   9   1  15        1.72        3.84      8.24 o 
  -8   2  15        7.52        7.48      6.20 o 
  -7   2  15       50.15       48.54      6.12 o 
  -6   2  15       19.89       20.91      4.10 o 
  -5   2  15       72.70       72.35      5.86 o 
  -4   2  15       21.97       24.54      3.73 o 
  -3   2  15      141.95      165.65      5.91 o 
   0   2  15       22.62       22.17      1.80 o 
   2   2  15        1.00        1.72      1.87 o 
   3   2  15      144.35      152.32      9.84 o 
   4   2  15       22.88       33.60      4.25 o 
   5   2  15       73.31       73.41      6.08 o 
   6   2  15       20.09       28.58     15.83 o 
   7   2  15       50.28       36.43     15.22 o 
   8   2  15        7.52        5.01      5.87 o 
  -8   3  15       34.50       41.54      8.04 o 
  -7   3  15       57.94       55.03      8.35 o 
  -6   3  15       35.09       26.23      4.47 o 
  -5   3  15       35.73       49.81      5.06 o 
  -4   3  15      138.12      163.67      6.44 o 
  -3   3  15      220.34      205.92      6.56 o 
  -2   3  15       26.63       34.98      3.19 o 
  -1   3  15      158.74      146.66      3.74 o 
   0   3  15     1061.81      918.95     10.83 o 
   1   3  15      153.20      154.94      4.15 o 
   2   3  15       27.75       32.62      3.19 o 
   3   3  15      228.15      216.58      9.66 o 
   4   3  15      140.77      158.26      7.64 o 
   5   3  15       35.31       39.80      5.13 o 
   6   3  15       35.39       14.31      8.99 o 
   7   3  15       58.27       61.12      8.43 o 
   8   3  15       34.49       43.43      8.06 o 
  -8   4  15        4.79        2.28      5.49 o 
  -7   4  15       55.33       65.72      8.72 o 
  -6   4  15       22.38       22.09      5.18 o 
  -5   4  15       40.13       33.30      5.37 o 
  -4   4  15       10.72        7.54      3.02 o 
  -3   4  15      153.60      196.26      6.60 o 
  -2   4  15       80.83       93.11      4.78 o 
  -1   4  15      343.15      327.04      5.96 o 
   0   4  15      179.21      140.25      5.89 o 
   1   4  15      339.16      342.53      6.58 o 
   2   4  15       79.78       93.34      4.36 o 
   3   4  15      155.29      206.70      8.34 o 
   4   4  15       10.64        5.79      3.36 o 
   5   4  15       40.38       45.28      6.67 o 
   6   4  15       22.58       20.37      6.16 o 
   7   4  15       55.15       60.25     10.93 o 
   8   4  15        4.76        3.32      6.45 o 
  -8   5  15       32.49       19.40      6.90 o 
  -7   5  15       12.04       14.06      5.98 o 
  -6   5  15       11.34       15.56      5.55 o 
  -5   5  15       25.35       31.48      4.47 o 
  -4   5  15       78.27       65.98      5.60 o 
  -3   5  15      174.30      176.19      7.74 o 
  -2   5  15       53.42       58.63      4.20 o 
  -1   5  15       17.29       14.39      2.04 o 
   0   5  15      288.04      276.36      6.20 o 
   1   5  15       18.34       15.63      2.69 o 
   2   5  15       53.45       70.29      4.18 o 
   3   5  15      177.37      209.91     11.12 o 
   4   5  15       76.30       65.10      7.31 o 
   5   5  15       25.95       29.16      8.98 o 
   6   5  15       11.57       13.35      5.63 o 
   7   5  15       12.11        2.52      5.70 o 
   8   5  15       32.42       24.57      7.53 o 
  -7   6  15        4.81        7.25      5.89 o 
  -6   6  15        2.64       -1.14      4.33 o 
  -5   6  15       44.79       47.72      7.03 o 
  -4   6  15       20.08       29.76      7.91 o 
  -3   6  15      163.67      181.45     17.27 o 
  -2   6  15       58.43       58.66      8.85 o 
  -1   6  15      102.69       82.32      6.39 o 
   0   6  15        2.70        4.11      1.80 o 
   1   6  15      104.28       76.83      3.31 o 
   2   6  15       58.15       68.85      6.89 o 
   3   6  15      161.56      157.76     10.02 o 
   4   6  15       20.53       22.80      8.94 o 
   5   6  15       44.30       52.33      7.72 o 
   6   6  15        2.76        6.30      5.29 o 
   7   6  15        4.91        3.41      5.61 o 
  -7   7  15       13.97        9.66      5.82 o 
  -6   7  15       18.34       12.87      5.68 o 
  -5   7  15       17.55       27.42      6.19 o 
  -4   7  15       42.79       40.89      6.75 o 
  -3   7  15       66.24       59.43      5.86 o 
  -2   7  15       27.32       27.39      7.23 o 
  -1   7  15       89.66      117.01      5.99 o 
   0   7  15        3.20        5.75      2.29 o 
   1   7  15       88.70      117.73      4.57 o 
   2   7  15       26.76       18.55      4.04 o 
   3   7  15       65.42       62.73      7.81 o 
   4   7  15       42.49       62.06      8.09 o 
   5   7  15       17.05       12.48      5.68 o 
   6   7  15       18.05       12.65      6.07 o 
   7   7  15       14.01       13.94      8.51 o 
  -6   8  15       26.79       31.26      7.17 o 
  -5   8  15       19.32       30.83      6.74 o 
  -4   8  15       13.04       11.93      5.11 o 
  -3   8  15       10.99       11.29      5.27 o 
  -2   8  15      140.35      137.10      9.83 o 
  -1   8  15       56.48       43.58      4.57 o 
   0   8  15       52.43       51.62      3.83 o 
   1   8  15       56.08       65.34      7.20 o 
   2   8  15      140.82      140.72      8.02 o 
   3   8  15       11.14       18.71      4.49 o 
   4   8  15       12.53       21.96      7.33 o 
   5   8  15       19.20       29.63     18.15 o 
   6   8  15       26.52       26.32      7.44 o 
  -5   9  15       21.62       33.37      7.51 o 
  -4   9  15        6.40        7.03      7.51 o 
  -3   9  15       16.63       25.83      8.85 o 
  -2   9  15        1.87       -0.37      4.41 o 
  -1   9  15       42.85       42.03     15.90 o 
   0   9  15        4.75        2.60      2.96 o 
   1   9  15       43.37       42.60      5.47 o 
   2   9  15        1.87        2.79      3.97 o 
   3   9  15       16.64       25.61      5.12 o 
   4   9  15        6.28        4.13     10.92 o 
   5   9  15       21.72       22.58      7.26 o 
  -4  10  15        3.52       -2.06      9.72 o 
  -3  10  15        8.58        7.44      5.44 o 
  -2  10  15        7.99        9.86      5.73 o 
  -1  10  15        6.18        3.94      3.83 o 
   0  10  15       35.72       27.34      4.20 o 
   1  10  15        6.33        6.78      4.16 o 
   2  10  15        7.80        2.68      4.26 o 
   3  10  15        8.51        9.21      6.29 o 
   4  10  15        3.57        2.78      6.13 o 
  -3  11  15        9.44       19.07      7.01 o 
  -2  11  15        5.39        1.02      5.58 o 
  -1  11  15        5.65        3.72      4.27 o 
   0  11  15        3.34        6.91      3.87 o 
   1  11  15        5.74       10.61      7.29 o 
   2  11  15        5.38        5.81      4.60 o 
   3  11  15        9.40       10.38      5.26 o 
   0   0  16     1191.82     1148.24     17.12 o 
   1   0  16       20.33       27.72      2.24 o 
   2   0  16        4.36        4.29      1.76 o 
   3   0  16        0.05        5.01      2.30 o 
   4   0  16       55.12       57.46      5.03 o 
   5   0  16        0.08        4.45      3.07 o 
   6   0  16       77.26       79.69      6.71 o 
   7   0  16       12.97       16.23      8.29 o 
   8   0  16        1.18        3.14      6.07 o 
  -8   1  16        5.13        1.40      5.66 o 
  -7   1  16        1.63       -4.57      4.42 o 
  -6   1  16       10.85       24.74      6.29 o 
  -5   1  16       66.76       76.43      6.13 o 
  -4   1  16       24.22       21.92      3.76 o 
  -3   1  16       77.31       88.09      4.88 o 
  -2   1  16       86.90      103.62      5.75 o 
  -1   1  16       13.32       13.95      2.01 o 
   0   1  16       19.69       20.64      1.74 o 
   1   1  16       13.69       15.43      2.45 o 
   2   1  16       88.12       99.92      5.32 o 
   3   1  16       77.06       93.23      5.85 o 
   4   1  16       23.62       22.20      5.14 o 
   5   1  16       67.12       84.93      6.46 o 
   6   1  16       10.73       16.89      4.19 o 
   7   1  16        1.61        9.55      5.44 o 
   8   1  16        5.19       -3.93      8.33 o 
  -8   2  16       14.12        6.51      5.72 o 
  -7   2  16       13.80       27.32      5.29 o 
  -5   2  16       27.54       24.06      4.09 o 
  -4   2  16      134.34      132.75      7.99 o 
  -3   2  16       96.77      124.09      8.04 o 
  -2   2  16      262.04      245.27      6.91 o 
  -1   2  16        9.84       12.36      1.79 o 
   0   2  16       25.58       22.65      2.32 o 
   1   2  16       11.23       19.00      2.15 o 
   2   2  16      258.00      244.24      7.74 o 
   3   2  16       94.01      115.26      6.20 o 
   4   2  16      136.37      125.47      6.96 o 
   5   2  16       27.79       25.60      4.22 o 
   6   2  16       37.74       45.32      6.68 o 
   7   2  16       13.78       17.97      5.94 o 
   8   2  16       14.09        3.01      5.71 o 
  -8   3  16        6.47       13.21      6.51 o 
  -7   3  16        8.55        4.53      4.11 o 
  -6   3  16        2.36        2.67      3.33 o 
  -5   3  16       13.86       11.63      3.67 o 
  -4   3  16       19.54       17.22      4.32 o 
  -3   3  16        7.85        6.74      3.19 o 
  -2   3  16      139.21      127.43      5.42 o 
  -1   3  16       62.73       71.66      3.51 o 
   0   3  16      363.78      373.78      7.60 o 
   1   3  16       62.61       65.85      3.05 o 
   2   3  16      138.04      121.32      7.32 o 
   3   3  16        8.02        6.48      2.47 o 
   4   3  16       19.64       15.80      3.67 o 
   5   3  16       13.25        7.46      3.59 o 
   6   3  16        2.33        5.27      4.44 o 
   7   3  16        8.50       16.50      5.92 o 
   8   3  16        6.45        6.91      6.17 o 
  -8   4  16        1.71       -4.70      5.46 o 
  -7   4  16        0.28        2.01      5.17 o 
  -6   4  16       64.59       53.47      6.10 o 
  -5   4  16       56.75       64.82      5.96 o 
  -4   4  16       26.02       19.70      4.32 o 
  -3   4  16       12.58       19.27      4.18 o 
  -2   4  16      123.36      133.89      5.65 o 
  -1   4  16      233.73      243.14      5.98 o 
   0   4  16       19.24       24.69      2.23 o 
   1   4  16      232.53      242.20      7.77 o 
   2   4  16      125.58      136.13     10.96 o 
   3   4  16       13.27       11.12      3.67 o 
   4   4  16       26.02       23.81      4.26 o 
   5   4  16       56.02       68.15      8.03 o 
   6   4  16       63.98       61.20      8.22 o 
   7   4  16        0.28       -1.18      4.79 o 
   8   4  16        1.71        0.40      6.15 o 
  -8   5  16        9.92        5.08      8.68 o 
  -7   5  16        2.93       -2.71      5.01 o 
  -6   5  16       32.83       32.75      6.55 o 
  -5   5  16       14.56       13.54      3.86 o 
  -4   5  16       59.15       53.82      5.37 o 
  -3   5  16      107.13      106.00      7.67 o 
  -2   5  16       55.91       60.48      4.34 o 
  -1   5  16       12.90       15.35      2.39 o 
   0   5  16      119.36      105.51      4.02 o 
   1   5  16       13.18       20.36      2.54 o 
   2   5  16       56.87       57.42      4.54 o 
   3   5  16      107.07      136.37      7.38 o 
   4   5  16       57.95       67.34      7.61 o 
   5   5  16       15.06       16.20      9.46 o 
   6   5  16       32.62       35.14      7.21 o 
   7   5  16        2.92        4.02      7.39 o 
   8   5  16        9.97        8.20      6.91 o 
  -7   6  16        5.07       -2.30      5.50 o 
  -6   6  16        1.97        2.47      4.82 o 
  -5   6  16       20.68       19.21      5.34 o 
  -4   6  16       47.57       41.82      8.92 o 
  -3   6  16       28.72       20.02      3.97 o 
  -2   6  16       39.30       33.19      5.71 o 
  -1   6  16       36.10       22.16      2.83 o 
   0   6  16      188.35      180.79      5.46 o 
   1   6  16       36.31       24.96      2.79 o 
   2   6  16       39.94       49.28      5.31 o 
   3   6  16       29.00       27.70      7.38 o 
   4   6  16       48.14       44.31      6.98 o 
   5   6  16       21.14       27.95      6.50 o 
   6   6  16        1.87       -4.09      4.69 o 
   7   6  16        5.01       12.13      8.47 o 
  -7   7  16       13.87       14.67      6.78 o 
  -6   7  16       15.32       20.31      6.20 o 
  -5   7  16        2.97       11.79      5.25 o 
  -4   7  16       32.29       20.82      5.69 o 
  -3   7  16       60.92       77.94      8.70 o 
  -2   7  16       67.88       86.39      7.28 o 
  -1   7  16      181.61      176.36      8.94 o 
   0   7  16        1.11       -2.60      1.95 o 
   1   7  16      181.93      175.21      6.81 o 
   2   7  16       67.45       81.65      6.23 o 
   3   7  16       60.80       69.71      8.24 o 
   4   7  16       33.12       33.09      6.72 o 
   5   7  16        2.94        9.93      5.08 o 
   6   7  16       15.51       19.74      7.16 o 
   7   7  16       13.74       15.18      6.76 o 
  -6   8  16       24.69       28.63      7.09 o 
  -5   8  16        1.56       -2.48      5.23 o 
  -4   8  16        5.10       15.20      5.36 o 
  -3   8  16       15.94        7.74      4.67 o 
  -2   8  16       20.05       21.93      4.43 o 
  -1   8  16        9.86       16.86      3.60 o 
   0   8  16       22.16       20.95      3.67 o 
   1   8  16        9.61       12.03      3.92 o 
   2   8  16       20.57       20.19      4.50 o 
   3   8  16       16.36       12.25      8.44 o 
   4   8  16        5.26       -4.42      4.59 o 
   5   8  16        1.45       12.19      8.12 o 
   6   8  16       24.80       22.92      8.76 o 
  -5   9  16        4.39        2.52      5.14 o 
  -4   9  16       15.94        9.96     10.78 o 
  -3   9  16        8.13        3.46      9.53 o 
  -2   9  16       17.04        8.57      5.21 o 
  -1   9  16       22.75       20.09      8.66 o 
   0   9  16        1.74       -0.53      2.89 o 
   1   9  16       22.15       22.51      4.74 o 
   2   9  16       16.87       22.51      4.82 o 
   3   9  16        8.40       10.05      5.53 o 
   4   9  16       15.65        8.47      7.14 o 
   5   9  16        4.57        3.03      5.85 o 
  -4  10  16        1.74        4.86      5.78 o 
  -3  10  16        0.43        0.51      5.07 o 
  -2  10  16       13.36       13.61      8.49 o 
  -1  10  16        2.39        1.89      2.94 o 
   0  10  16        4.25        1.15      4.87 o 
   1  10  16        2.42        3.27      4.17 o 
   2  10  16       13.28       23.83      5.32 o 
   3  10  16        0.38        3.06      5.50 o 
   4  10  16        1.67       -0.92      5.89 o 
  -2  11  16        2.63        7.88      5.55 o 
  -1  11  16        0.74        0.22      3.89 o 
   0  11  16        9.97       11.31     11.53 o 
   1  11  16        0.75        1.65      5.56 o 
   2  11  16        2.56       -1.66      6.36 o 
   1   0  17       53.37       73.51      5.88 o 
   2   0  17      287.66      265.83      7.34 o 
   3   0  17       30.65       38.37      4.06 o 
   4   0  17       13.32       25.19      4.05 o 
   5   0  17        4.89        4.32      3.24 o 
   6   0  17        9.93       19.68      4.36 o 
   7   0  17        8.67        2.80      4.64 o 
   8   0  17        1.23        4.37      5.96 o 
  -8   1  17        0.66        1.19      7.42 o 
  -7   1  17       21.36       13.56      4.56 o 
  -6   1  17        2.60        8.34      3.65 o 
  -5   1  17       16.17       17.28      4.11 o 
  -4   1  17       56.33       54.25      5.13 o 
  -3   1  17        5.81       10.94      2.44 o 
  -2   1  17       69.29       80.05      4.54 o 
  -1   1  17      197.94      174.97      5.70 o 
   0   1  17      319.09      266.68      5.00 o 
   1   1  17      193.70      164.91      5.06 o 
   2   1  17       70.97       74.77      6.42 o 
   3   1  17        6.43        6.88      2.58 o 
   4   1  17       55.54       62.34      5.56 o 
   5   1  17       15.66       13.65      3.85 o 
   6   1  17        2.68       -3.02      2.99 o 
   7   1  17       21.47       27.00      6.43 o 
   8   1  17        0.66        5.70      6.30 o 
  -8   2  17       17.43       19.41      6.69 o 
  -7   2  17        0.88       -2.80      3.51 o 
  -6   2  17       10.34       18.42      4.36 o 
  -5   2  17       28.36       20.27      5.05 o 
  -4   2  17      187.46      192.82      7.54 o 
  -2   2  17       20.93       19.64      2.78 o 
  -1   2  17      260.24      247.65      8.35 o 
   0   2  17      120.95      117.53      3.49 o 
   1   2  17      269.21      254.47      5.81 o 
   2   2  17       20.57       10.59      4.06 o 
   3   2  17       11.33       27.03      4.43 o 
   4   2  17      187.41      210.72      8.57 o 
   5   2  17       27.97       14.62      3.92 o 
   6   2  17       10.43       13.03      4.13 o 
   7   2  17        0.90       10.38      5.36 o 
   8   2  17       17.41        6.29      8.62 o 
  -8   3  17        1.69        4.56      7.96 o 
  -7   3  17       60.49       61.53      6.60 o 
  -6   3  17        6.07        3.97      3.73 o 
  -5   3  17       71.08       76.21      6.34 o 
  -4   3  17       21.77       22.70      3.55 o 
  -3   3  17      193.47      206.29     10.59 o 
  -2   3  17        8.67       14.28      4.73 o 
  -1   3  17      196.85      200.87      6.34 o 
   0   3  17        0.20        3.86      1.39 o 
   1   3  17      197.89      203.15      4.72 o 
   2   3  17        9.91       13.48      3.16 o 
   3   3  17      197.49      211.36      8.07 o 
   4   3  17       21.94       26.36      4.32 o 
   5   3  17       71.93       60.22      6.08 o 
   6   3  17        6.20        5.22      4.60 o 
   7   3  17       60.29       70.28      9.79 o 
   8   3  17        1.69       -2.40      6.31 o 
  -8   4  17       18.53       17.23      7.68 o 
  -7   4  17        7.76        9.53      5.70 o 
  -6   4  17        3.20        3.71      3.90 o 
  -5   4  17       32.99       36.78      5.07 o 
  -4   4  17       52.59       57.94      5.67 o 
  -3   4  17       71.97       82.72      5.17 o 
  -2   4  17      283.56      253.39      9.14 o 
  -1   4  17       93.27       98.02      4.94 o 
   0   4  17      467.07      450.14      7.48 o 
   1   4  17       89.22       83.76      3.74 o 
   2   4  17      286.37      273.56      8.90 o 
   3   4  17       71.37       71.31      5.83 o 
   4   4  17       52.74       64.90      6.28 o 
   5   4  17       32.62       33.71      6.29 o 
   6   4  17        3.11        3.25      6.09 o 
   7   4  17        7.65       10.26      5.63 o 
   8   4  17       18.49       12.07      7.23 o 
  -7   5  17        9.25        4.70      5.40 o 
  -6   5  17       27.51       27.13      6.78 o 
  -5   5  17       87.27      102.91      7.32 o 
  -4   5  17        3.34        1.01      3.88 o 
  -3   5  17      101.47      110.20      6.85 o 
  -2   5  17       37.81       34.00      3.88 o 
  -1   5  17      330.45      359.64     13.87 o 
   0   5  17      153.20      175.30      5.00 o 
   1   5  17      328.13      357.13      7.40 o 
   2   5  17       36.95       46.03      4.73 o 
   3   5  17       98.81      109.61      7.01 o 
   4   5  17        3.09        9.44      3.98 o 
   5   5  17       86.40      100.79     17.00 o 
   6   5  17       27.76       36.34     21.81 o 
   7   5  17        9.31        7.00      6.29 o 
  -7   6  17       19.69        8.52      6.33 o 
  -6   6  17        4.69        5.32      4.94 o 
  -5   6  17        0.68       -2.24      4.14 o 
  -4   6  17       80.12       86.89      6.78 o 
  -3   6  17        5.54        0.37      3.02 o 
  -2   6  17       43.39       42.64      7.04 o 
  -1   6  17      129.45      127.23      9.32 o 
   0   6  17       49.26       50.87      3.87 o 
   1   6  17      129.75      126.49      5.52 o 
   2   6  17       41.40       49.59      5.22 o 
   3   6  17        5.65        6.98      3.55 o 
   4   6  17       79.59       66.19      7.88 o 
   5   6  17        0.64        5.84      5.12 o 
   6   6  17        4.72        7.43      5.66 o 
   7   6  17       19.83       18.42      7.16 o 
  -6   7  17       20.18       20.86      6.41 o 
  -5   7  17        3.87       10.49      5.17 o 
  -4   7  17        2.91        0.76      4.31 o 
  -3   7  17       41.24       32.64      6.65 o 
  -2   7  17      134.80      134.93      7.84 o 
  -1   7  17       46.27       47.54      6.04 o 
   1   7  17       45.64       47.12      4.36 o 
   2   7  17      133.72      134.63      8.76 o 
   3   7  17       40.97       37.75      6.85 o 
   4   7  17        2.86       -2.99      4.38 o 
   5   7  17        3.64        6.23      5.12 o 
   6   7  17       20.06       32.13      7.67 o 
  -6   8  17        3.03        1.26      5.45 o 
  -5   8  17       14.92       12.39      5.94 o 
  -4   8  17        0.31       -3.26      4.93 o 
  -3   8  17       11.72        9.28      5.12 o 
  -2   8  17        5.88        4.29      4.02 o 
  -1   8  17       41.99       36.04      5.30 o 
   0   8  17       10.58       12.56      3.74 o 
   1   8  17       42.20       31.25      4.93 o 
   2   8  17        6.06       15.26      5.65 o 
   3   8  17       11.49       13.35      5.60 o 
   4   8  17        0.31       -7.47      4.98 o 
   5   8  17       14.83       10.18      6.31 o 
   6   8  17        3.07        4.31     11.08 o 
  -5   9  17        1.46        0.68      5.29 o 
  -4   9  17       10.04       12.44      5.84 o 
  -3   9  17        8.26       18.31      6.05 o 
  -2   9  17        5.74        6.38      5.09 o 
  -1   9  17       11.16        8.87      4.45 o 
   0   9  17       24.87       19.73      5.82 o 
   1   9  17       10.99       17.18      4.57 o 
   2   9  17        6.01        1.92      5.14 o 
   3   9  17        8.16        6.57      9.21 o 
   4   9  17       10.00        7.35      5.64 o 
   5   9  17        1.48        2.53      6.70 o 
  -3  10  17        3.64        4.42      5.29 o 
  -2  10  17        0.07        1.28      5.03 o 
  -1  10  17        3.95        7.25      3.67 o 
   0  10  17        1.95        6.03      5.20 o 
   1  10  17        4.12        3.37      4.24 o 
   2  10  17        0.08       12.09      6.22 o 
   3  10  17        3.57        6.69      6.33 o 
  -1  11  17        4.00       -3.42      7.65 o 
   0  11  17       15.79        5.11      5.72 o 
   1  11  17        3.96        9.23      6.01 o 
   0   0  18      412.47      377.32     11.63 o 
   1   0  18       45.80       41.31      5.13 o 
   2   0  18        0.11       -0.03      1.73 o 
   4   0  18       70.43       77.32      6.14 o 
   5   0  18       24.64       43.68      5.39 o 
   6   0  18        3.04        0.24      4.61 o 
   7   0  18        3.03        5.64      4.20 o 
   8   0  18       13.29        5.58      7.11 o 
  -8   1  18        3.56        6.93      6.32 o 
  -7   1  18        2.46        2.64      4.02 o 
  -6   1  18        1.64        0.11      3.82 o 
  -5   1  18        2.59        7.88      3.57 o 
  -4   1  18       74.09       64.44      7.45 o 
  -3   1  18      122.22      132.65      6.14 o 
  -2   1  18        1.03        4.94      2.06 o 
  -1   1  18       44.58       35.94      3.18 o 
   0   1  18        7.96        5.72      2.78 o 
   1   1  18       44.13       30.23      4.15 o 
   2   1  18        0.94        2.27      2.29 o 
   3   1  18      124.48      139.60      6.92 o 
   4   1  18       74.24       75.52      6.07 o 
   5   1  18        2.68        6.13      3.43 o 
   6   1  18        1.64        0.31      4.89 o 
   7   1  18        2.51        1.07      4.42 o 
   8   1  18        3.54       -3.80      5.27 o 
  -8   2  18        0.56       -4.28      5.81 o 
  -7   2  18       13.66       11.17      4.46 o 
  -6   2  18       17.03       18.23      9.20 o 
  -5   2  18        2.51       -0.98      2.59 o 
  -4   2  18        6.85        4.77      2.85 o 
  -3   2  18       45.08       54.21      5.44 o 
  -2   2  18       35.26       18.72      3.02 o 
  -1   2  18       13.89       14.54      2.58 o 
   0   2  18        9.56        7.38      1.76 o 
   1   2  18       15.19       16.41      2.66 o 
   3   2  18       46.34       42.87      4.62 o 
   4   2  18        6.73        5.81      3.27 o 
   5   2  18        2.71        0.64      3.23 o 
   6   2  18       16.81       18.93      4.41 o 
   7   2  18       13.70       29.32     15.97 o 
   8   2  18        0.55       -1.43      6.47 o 
  -8   3  18        2.48       -4.17      5.92 o 
  -7   3  18        4.01        1.40      3.93 o 
  -6   3  18        2.05        6.73      5.76 o 
  -5   3  18       60.67       72.09      6.53 o 
  -4   3  18       38.07       29.69      4.02 o 
  -3   3  18       20.47       19.26      3.17 o 
  -2   3  18       31.01       28.48      3.90 o 
  -1   3  18       17.39       28.77      3.98 o 
   0   3  18      346.84      309.88      8.95 o 
   1   3  18       16.11       27.40      3.63 o 
   2   3  18       30.99       28.27      3.73 o 
   3   3  18       19.85       16.62      3.72 o 
   4   3  18       38.65       23.72      7.47 o 
   5   3  18       60.17       56.24      5.93 o 
   6   3  18        1.97       -1.86      4.47 o 
   7   3  18        3.98        6.68      5.38 o 
   8   3  18        2.48        2.22      5.63 o 
  -7   4  18       10.78       10.77      5.63 o 
  -6   4  18        4.70        4.29      3.72 o 
  -5   4  18        1.67        3.61      3.60 o 
  -4   4  18        8.88        7.17      3.76 o 
  -3   4  18      220.96      222.81      8.17 o 
  -2   4  18      110.51       94.87      7.15 o 
  -1   4  18       57.93       52.70      5.62 o 
   0   4  18       96.82      110.21      5.88 o 
   1   4  18       58.01       46.88      3.46 o 
   2   4  18      109.82      102.22     11.04 o 
   3   4  18      221.61      224.34      9.93 o 
   4   4  18        8.45       14.88      4.18 o 
   5   4  18        1.77        8.61      3.95 o 
   6   4  18        4.62        2.25      5.20 o 
   7   4  18       10.82        2.04      5.36 o 
  -7   5  18        0.00       -5.96      4.46 o 
  -6   5  18        2.40        0.76      4.49 o 
  -5   5  18       16.27       11.65      4.14 o 
  -4   5  18        4.97        5.12      3.34 o 
  -3   5  18        0.89        3.02      3.84 o 
  -2   5  18       87.91       88.63      6.33 o 
  -1   5  18      184.08      187.26      7.03 o 
   0   5  18       26.03       30.20      3.11 o 
   1   5  18      186.49      184.15      6.34 o 
   2   5  18       87.48       99.26     10.56 o 
   3   5  18        0.95        3.97      3.55 o 
   4   5  18        5.00        0.09      3.54 o 
   5   5  18       16.63        9.92      5.18 o 
   6   5  18        2.43        0.45      4.69 o 
   7   5  18        0.01        0.79      5.22 o 
  -7   6  18       10.85       11.25      5.99 o 
  -6   6  18        1.55        1.31      4.75 o 
  -5   6  18        7.87        9.58      9.73 o 
  -4   6  18       25.35       13.11      3.90 o 
  -3   6  18       15.33       20.91      4.19 o 
  -2   6  18       19.49       15.76      4.03 o 
  -1   6  18       92.47       94.77      5.57 o 
   0   6  18      144.77      148.08      9.33 o 
   1   6  18       93.83      100.58      4.71 o 
   2   6  18       18.56       14.61      3.98 o 
   3   6  18       15.06       12.25      4.12 o 
   4   6  18       25.33       17.62     16.52 o 
   5   6  18        7.99       16.75      5.72 o 
   6   6  18        1.52        2.07      5.56 o 
   7   6  18       10.77       11.24      6.84 o 
  -6   7  18       19.44       18.50      7.68 o 
  -5   7  18       11.19        0.50      4.74 o 
  -4   7  18       12.06        9.73      5.03 o 
  -3   7  18       16.82       18.71      5.19 o 
  -2   7  18       13.88       13.42      4.23 o 
  -1   7  18       30.08       38.29      5.28 o 
   0   7  18        6.18       10.93      2.78 o 
   1   7  18       29.17       33.58      3.95 o 
   2   7  18       13.36        5.77      4.02 o 
   3   7  18       17.19       26.11      6.17 o 
   4   7  18       12.56       13.63      5.53 o 
   5   7  18       10.89        7.55      5.64 o 
   6   7  18       19.38        9.35      6.36 o 
  -5   8  18        0.76       -3.16      4.90 o 
  -4   8  18        3.21        5.42      4.85 o 
  -3   8  18       12.10       18.95      5.69 o 
  -2   8  18        3.38        7.69      4.02 o 
  -1   8  18       11.02       14.40      4.28 o 
   0   8  18        1.63        0.21      3.17 o 
   1   8  18       10.64       14.06      4.17 o 
   2   8  18        3.56        2.06      9.65 o 
   3   8  18       12.51       12.71     13.54 o 
   4   8  18        3.08       -6.27      5.46 o 
   5   8  18        0.83        7.11      5.91 o 
  -4   9  18        0.71       -6.78      4.52 o 
  -3   9  18        0.88       -2.84      4.16 o 
  -2   9  18        3.50       -0.56      5.69 o 
  -1   9  18        6.09       10.06      4.55 o 
   0   9  18       15.53       18.10      4.84 o 
   1   9  18        6.01       15.14      5.75 o 
   2   9  18        3.43        7.95      5.48 o 
   3   9  18        0.82        1.96      5.39 o 
   4   9  18        0.71       -4.95      5.21 o 
  -3  10  18        0.46        2.10      5.23 o 
  -2  10  18        0.20       14.34      5.79 o 
  -1  10  18        1.63       -0.34      4.57 o 
   0  10  18        5.03        3.65      4.99 o 
   1  10  18        1.68        8.74      5.56 o 
   2  10  18        0.16        6.90      5.90 o 
   3  10  18        0.49        4.05      8.93 o 
   1   0  19      393.87      332.92      8.20 o 
   2   0  19        9.66        6.82      2.15 o 
   3   0  19      121.90      112.63      6.01 o 
   4   0  19        0.72        1.47      3.28 o 
   5   0  19       16.07       33.93      6.39 o 
   6   0  19        1.08        6.83      4.03 o 
   7   0  19       12.45       19.73      4.84 o 
   8   0  19        3.09       13.81      6.37 o 
  -8   1  19        4.86        4.78      5.93 o 
  -7   1  19        8.37        4.10      4.20 o 
  -6   1  19        0.42        0.40      3.60 o 
  -5   1  19        2.34        5.93      4.71 o 
  -4   1  19       77.69       79.26      6.46 o 
  -3   1  19       67.90       58.62      4.74 o 
  -2   1  19       39.42       27.40      3.34 o 
  -1   1  19       78.81       85.63      6.63 o 
   0   1  19      136.25      190.69      6.70 o 
   1   1  19       78.11       87.09      4.69 o 
   2   1  19       40.05       27.73      3.20 o 
   3   1  19       68.41       46.96      4.98 o 
   4   1  19       76.63       72.30      6.26 o 
   5   1  19        2.55        1.84      3.36 o 
   6   1  19        0.44       -1.44      3.55 o 
   7   1  19        8.43       -1.46      4.50 o 
   8   1  19        4.87        3.07      7.00 o 
  -8   2  19        2.22       12.25      7.06 o 
  -7   2  19       25.36       22.60      5.20 o 
  -6   2  19        6.56        0.70      3.64 o 
  -5   2  19       44.87       39.03      4.66 o 
  -4   2  19       11.20       11.14      3.71 o 
  -3   2  19      102.25      115.08      6.05 o 
  -2   2  19        0.89       -1.82      1.94 o 
  -1   2  19       16.35       16.34      2.61 o 
   0   2  19       80.73       93.52      4.82 o 
   1   2  19       17.35       17.76      4.05 o 
   2   2  19        0.82        0.37      2.09 o 
   3   2  19      100.92      116.36      6.88 o 
   4   2  19       10.50       11.58      3.86 o 
   5   2  19       45.20       36.46      5.23 o 
   6   2  19        6.40       16.35      4.48 o 
   7   2  19       25.28       20.44      6.34 o 
   8   2  19        2.24       10.65      6.53 o 
  -7   3  19        0.48       -0.67      4.01 o 
  -6   3  19       10.52       17.12      5.97 o 
  -5   3  19       46.22       47.81      5.63 o 
  -4   3  19       76.24       86.27      5.84 o 
  -3   3  19       93.20       89.20      7.67 o 
  -2   3  19      152.29      163.37      6.60 o 
  -1   3  19       29.35       28.14      3.37 o 
   0   3  19      435.56      411.60      9.38 o 
   1   3  19       28.58       23.06      3.09 o 
   2   3  19      153.54      159.33      7.20 o 
   3   3  19       91.70       99.50      6.92 o 
   4   3  19       77.58       73.14     11.37 o 
   5   3  19       45.30       40.56      5.66 o 
   6   3  19       10.33       11.76      5.05 o 
   7   3  19        0.47        4.73      5.31 o 
  -7   4  19       12.49        4.59      7.57 o 
  -6   4  19       13.30       13.73      4.51 o 
  -5   4  19       44.84       44.71      6.47 o 
  -4   4  19      112.26      132.39     13.60 o 
  -3   4  19       13.98       10.30      3.20 o 
  -2   4  19       74.23       72.77      7.44 o 
  -1   4  19       30.60       35.51      3.71 o 
   0   4  19      188.54      216.18      6.08 o 
   1   4  19       31.48       43.19      5.54 o 
   2   4  19       72.87       68.91      5.57 o 
   3   4  19       14.52       10.54      4.43 o 
   4   4  19      110.51      112.23      9.80 o 
   5   4  19       44.32       42.47      5.78 o 
   6   4  19       13.25       10.65      7.67 o 
   7   4  19       12.47        7.72      6.00 o 
  -7   5  19       13.88       16.84      6.66 o 
  -6   5  19        9.78        0.75     10.27 o 
  -5   5  19       20.76       23.52      6.19 o 
  -4   5  19       30.12       32.92      7.99 o 
  -3   5  19       25.48       18.93      4.14 o 
  -2   5  19       11.16        4.70      2.83 o 
  -1   5  19      185.98      183.14      7.04 o 
   0   5  19       41.20       49.46      3.75 o 
   1   5  19      183.74      177.11     15.34 o 
   2   5  19       10.61       11.11      3.66 o 
   3   5  19       26.35       22.59      4.41 o 
   4   5  19       29.51       26.97      5.17 o 
   5   5  19       20.97       15.75      8.85 o 
   6   5  19        9.95        7.11      5.73 o 
   7   5  19       13.97       21.17      7.39 o 
  -6   6  19       10.18       17.80      6.08 o 
  -5   6  19       11.52        8.74      5.01 o 
  -4   6  19       34.74       33.98      5.23 o 
  -3   6  19       26.08       20.70      5.38 o 
  -2   6  19       32.84       42.00      6.82 o 
  -1   6  19        9.60        3.32      2.99 o 
   0   6  19      252.95      245.25      7.12 o 
   1   6  19        9.11       10.41      5.58 o 
   2   6  19       32.78       45.64      7.04 o 
   3   6  19       24.96       13.35      4.15 o 
   4   6  19       34.85       50.16     12.44 o 
   5   6  19       11.83        7.66      5.15 o 
   6   6  19       10.30       15.71      6.46 o 
  -6   7  19        1.61       10.59      6.01 o 
  -5   7  19        1.59        5.84      5.71 o 
  -4   7  19        4.92       -2.86      4.13 o 
  -3   7  19        2.09        4.87      3.77 o 
  -2   7  19       15.74       13.88      4.17 o 
  -1   7  19        4.76        5.30      3.74 o 
   0   7  19        8.07        7.63      3.26 o 
   1   7  19        4.86        4.99      4.64 o 
   2   7  19       15.92        9.88      4.22 o 
   3   7  19        2.17        1.78      4.48 o 
   4   7  19        5.16        3.77      5.02 o 
   5   7  19        1.49        7.24      5.60 o 
   6   7  19        1.68        9.11      6.49 o 
  -5   8  19        5.51        6.28      5.26 o 
  -4   8  19        4.36        1.78      5.06 o 
  -3   8  19       10.28       14.27      5.49 o 
  -2   8  19        2.24       -4.90      3.27 o 
  -1   8  19        5.03        6.26      4.18 o 
   0   8  19       22.40       17.96      9.24 o 
   1   8  19        5.05        8.04      8.72 o 
   2   8  19        2.33        1.06      4.57 o 
   3   8  19       10.44       20.12      6.44 o 
   4   8  19        4.35        2.24      5.48 o 
   5   8  19        5.63        8.22      5.85 o 
  -4   9  19        1.45        0.56      5.18 o 
  -3   9  19        1.21        4.15      4.77 o 
  -2   9  19        1.97       -6.37      4.25 o 
  -1   9  19        5.78        7.68      6.90 o 
   0   9  19        7.74        6.67      8.47 o 
   1   9  19        5.99        3.13      7.13 o 
   2   9  19        1.95        2.72      5.38 o 
   3   9  19        1.18        1.77      5.51 o 
   4   9  19        1.36        2.23      5.53 o 
  -2  10  19        4.57        4.55      6.23 o 
  -1  10  19        1.68       10.24      5.95 o 
   0  10  19        0.83        0.70      5.85 o 
   1  10  19        1.67        0.78      7.45 o 
   2  10  19        4.57       -1.78      7.91 o 
   0   0  20       64.02       48.92     10.43 o 
   1   0  20        4.80        5.19      2.75 o 
   2   0  20       22.08       29.04      3.73 o 
   3   0  20      112.87      119.83      6.29 o 
   4   0  20        6.27       10.68      3.48 o 
   5   0  20        9.01       14.82      4.22 o 
   6   0  20        2.34        1.70      3.54 o 
   7   0  20       10.95        9.07      5.76 o 
  -7   1  20        2.49        2.86      4.34 o 
  -6   1  20        1.16        0.92      3.62 o 
  -5   1  20       11.54       11.63      3.81 o 
  -4   1  20       57.97       57.81      5.17 o 
  -3   1  20       25.20       27.37      3.95 o 
  -2   1  20       55.21       54.35      4.84 o 
  -1   1  20        7.09       10.32      2.50 o 
   0   1  20      536.21      473.04     12.23 o 
   1   1  20        7.65       11.58      3.15 o 
   2   1  20       56.38       51.80      4.33 o 
   3   1  20       25.22       26.01      3.94 o 
   4   1  20       56.90       57.27      5.84 o 
   5   1  20       11.35       10.78      4.01 o 
   6   1  20        1.22        3.38      3.99 o 
   7   1  20        2.51       -0.21      5.06 o 
  -7   2  20        2.65        0.87      4.19 o 
  -6   2  20        4.17        2.93      3.81 o 
  -5   2  20       10.18        3.05      3.48 o 
  -4   2  20       94.85       95.41      6.17 o 
  -1   2  20       47.12       46.85      5.73 o 
   0   2  20       26.32       29.28      4.18 o 
   1   2  20       49.56       50.83      5.21 o 
   2   2  20       34.63       59.66      6.58 o 
   3   2  20       24.45       10.72      6.24 o 
   4   2  20       95.14       94.47     13.41 o 
   5   2  20       10.48        2.41      3.39 o 
   6   2  20        4.22        3.70      3.67 o 
   7   2  20        2.63        8.38      5.87 o 
  -7   3  20        0.49       -1.74      4.08 o 
  -6   3  20        1.74       -0.97      3.71 o 
  -5   3  20       12.10       15.25      4.39 o 
  -4   3  20       23.99       20.75      3.95 o 
  -3   3  20      125.00      129.08      7.95 o 
  -2   3  20       22.28       28.02      3.64 o 
  -1   3  20       68.18       57.61      4.69 o 
   0   3  20       84.87       76.52      6.51 o 
   1   3  20       68.19       52.70      5.29 o 
   2   3  20       21.29       22.11      5.18 o 
   3   3  20      124.75      125.27      7.54 o 
   4   3  20       24.75       25.18      4.87 o 
   5   3  20       12.39        9.88      4.00 o 
   6   3  20        1.77        0.03      3.73 o 
   7   3  20        0.50        1.90      5.29 o 
  -7   4  20        0.15        2.04      5.90 o 
  -6   4  20        0.83       -0.22      3.90 o 
  -5   4  20        2.55        0.51      5.56 o 
  -4   4  20       51.48       46.95      5.64 o 
  -3   4  20        2.75       11.21      3.34 o 
  -2   4  20       63.65       65.46      5.05 o 
  -1   4  20        5.32        5.33      2.51 o 
   0   4  20       48.58       55.56      5.50 o 
   1   4  20        5.10        4.80      3.23 o 
   2   4  20       63.62       59.84      8.29 o 
   3   4  20        2.53        0.78      3.36 o 
   4   4  20       52.82       37.30      5.55 o 
   5   4  20        2.72       -2.44      5.35 o 
   6   4  20        0.85        9.79      5.72 o 
   7   4  20        0.16        4.77      5.83 o 
  -6   5  20        2.11        0.21      4.83 o 
  -5   5  20        1.47       -4.26      3.44 o 
  -4   5  20        0.29        7.82      3.88 o 
  -3   5  20       29.90       33.71      5.18 o 
  -2   5  20       11.57       15.41      4.34 o 
  -1   5  20       79.02       89.09      6.18 o 
   0   5  20       19.48       25.92      4.47 o 
   1   5  20       78.54       66.81     10.31 o 
   2   5  20       11.55       13.19      3.87 o 
   3   5  20       31.03       22.67      7.20 o 
   4   5  20        0.28       -2.22      3.63 o 
   5   5  20        1.49        6.39      5.02 o 
   6   5  20        2.09        2.15      5.13 o 
  -6   6  20        5.13       -0.29      5.35 o 
  -5   6  20        7.24        3.65      5.09 o 
  -4   6  20       15.52       20.94      4.82 o 
  -3   6  20       13.60       12.15      4.20 o 
  -2   6  20       10.56       21.88      4.63 o 
  -1   6  20        2.58        2.13      3.72 o 
   0   6  20       38.26       44.35      7.36 o 
   1   6  20        2.96        0.55      3.54 o 
   2   6  20       10.21       18.28      4.56 o 
   3   6  20       13.67        9.03      4.13 o 
   4   6  20       15.61       13.17      6.00 o 
   5   6  20        6.93       14.64      6.96 o 
   6   6  20        5.01        6.13      5.68 o 
  -5   7  20        0.39        0.69      7.80 o 
  -4   7  20        7.64        6.01      5.15 o 
  -3   7  20        2.14        3.43      3.86 o 
  -2   7  20       15.80       15.53      4.35 o 
  -1   7  20       14.39       17.45      4.65 o 
   0   7  20        1.68        1.72      3.19 o 
   1   7  20       14.58       21.75      5.68 o 
   2   7  20       16.10       13.15      5.49 o 
   3   7  20        2.40       -0.48      4.71 o 
   4   7  20        7.60        6.30      5.35 o 
   5   7  20        0.34        0.47      5.32 o 
  -4   8  20        2.16        1.95      5.28 o 
  -3   8  20        2.74        0.49      4.95 o 
  -2   8  20        1.86        4.33      8.65 o 
  -1   8  20        7.99        6.39      4.24 o 
   0   8  20        0.37       -3.75      3.65 o 
   1   8  20        7.66        4.12      5.15 o 
   2   8  20        1.77       -0.44      7.03 o 
   3   8  20        2.65        1.67      5.56 o 
   4   8  20        2.17       -3.86      5.29 o 
  -3   9  20        0.78        0.81      4.93 o 
  -2   9  20        0.43        8.24      5.33 o 
  -1   9  20        2.00       -1.77      3.92 o 
   0   9  20        0.76        8.67      5.99 o 
   1   9  20        1.98        1.81      6.40 o 
   2   9  20        0.47        4.64      7.50 o 
   3   9  20        0.84       -1.07      5.25 o 
  -1  10  20        1.73        6.52      5.77 o 
   0  10  20        3.09        4.56      6.46 o 
   1  10  20        1.78       15.90      9.13 o 
   1   0  21      413.31      361.47     11.24 o 
   2   0  21      111.02      145.54      7.85 o 
   3   0  21      302.55      354.15     10.02 o 
   4   0  21        5.90        4.99      3.04 o 
   5   0  21        1.70       -2.94      3.27 o 
   6   0  21        9.25       13.47      4.61 o 
   7   0  21        0.03       -5.30      3.54 o 
  -7   1  21       13.95       20.64      6.55 o 
  -6   1  21        3.57        1.90      4.17 o 
  -5   1  21        7.53        4.82      3.40 o 
  -4   1  21       19.85       12.08      4.54 o 
  -3   1  21       23.54       19.13      3.64 o 
  -2   1  21      101.73      112.85      7.71 o 
  -1   1  21       50.76       55.71      7.64 o 
   0   1  21       11.72       26.97      6.60 o 
   1   1  21       50.79       59.53      5.83 o 
   2   1  21      102.16      116.41      6.06 o 
   3   1  21       23.91       19.82      3.79 o 
   4   1  21       19.04       13.19      5.48 o 
   5   1  21        7.79        4.72      3.94 o 
   6   1  21        3.53        6.09      4.07 o 
   7   1  21       14.05       29.43      5.81 o 
  -7   2  21        2.66       -3.26      3.68 o 
  -6   2  21        1.15        3.96      4.14 o 
  -5   2  21       20.62       22.81      4.36 o 
  -4   2  21        1.84        3.08      3.14 o 
  -3   2  21       47.49       48.78      4.80 o 
  -2   2  21       39.30       49.22      4.43 o 
  -1   2  21      124.81      144.78      7.93 o 
   0   2  21      707.00      715.08     41.79 o 
   1   2  21      123.14      128.47     13.09 o 
   2   2  21       38.40       37.48      6.09 o 
   3   2  21       46.71       48.84      5.16 o 
   4   2  21        1.84        2.77      3.54 o 
   5   2  21       20.15       23.17      6.02 o 
   6   2  21        1.08        3.52      4.20 o 
   7   2  21        2.68        2.11      5.53 o 
  -7   3  21        5.94        9.51      4.55 o 
  -6   3  21        6.18        2.94      4.18 o 
  -5   3  21       35.08       29.00      7.22 o 
  -4   3  21       89.01       79.69      6.00 o 
  -3   3  21       13.27       15.02      3.46 o 
  -2   3  21       69.37       71.47      5.23 o 
  -1   3  21       28.01       24.58      5.65 o 
   1   3  21       27.59       35.00      4.97 o 
   2   3  21       66.98       64.65      5.76 o 
   3   3  21       12.99       10.14      4.02 o 
   4   3  21       87.49       84.14      8.69 o 
   5   3  21       34.58       31.37      6.85 o 
   6   3  21        6.18       -1.40      3.61 o 
   7   3  21        5.88       -1.53      5.22 o 
  -6   4  21        5.27        8.61      4.46 o 
  -5   4  21       14.04       18.09      6.25 o 
  -4   4  21        3.77       -0.69      3.27 o 
  -3   4  21       83.57       76.46      5.72 o 
  -2   4  21       26.19       29.81      3.85 o 
  -1   4  21       25.47       37.14      7.09 o 
   0   4  21       83.87       71.12      8.97 o 
   1   4  21       24.79       35.46      6.45 o 
   2   4  21       26.98       20.95      4.55 o 
   3   4  21       83.32       83.96      9.15 o 
   4   4  21        3.79        3.09      3.81 o 
   5   4  21       14.05       11.09      4.54 o 
   6   4  21        5.41        6.07      5.37 o 
  -6   5  21       12.19       14.53      6.07 o 
  -5   5  21       33.07       33.03      8.03 o 
  -4   5  21       29.86       34.03      5.49 o 
  -3   5  21        2.85       -0.36      4.93 o 
  -2   5  21       35.39       38.39      4.55 o 
  -1   5  21       15.44       16.27      3.43 o 
   0   5  21       86.78      105.33      7.42 o 
   1   5  21       15.84       26.27      4.78 o 
   2   5  21       36.03       34.57      6.29 o 
   3   5  21        3.01        1.09      3.94 o 
   4   5  21       29.86       31.32      5.47 o 
   5   5  21       33.53       25.93      6.61 o 
   6   5  21       12.38        2.70      5.35 o 
  -5   6  21        3.85        3.43      5.15 o 
  -4   6  21        6.14        6.36      4.01 o 
  -3   6  21       20.40       26.08      4.91 o 
  -2   6  21        1.91        8.39      3.90 o 
  -1   6  21        4.36        0.95      2.90 o 
   0   6  21        5.19        9.16      4.06 o 
   1   6  21        4.51        9.36      4.21 o 
   2   6  21        1.68        6.05      4.72 o 
   3   6  21       20.47       17.60      4.82 o 
   4   6  21        6.32        4.58      4.61 o 
   5   6  21        3.92       -4.67      5.01 o 
  -5   7  21        3.12        8.58      5.92 o 
  -4   7  21        0.50       -3.78      4.32 o 
  -3   7  21        8.32        8.40      4.19 o 
  -2   7  21       21.23       20.06      4.90 o 
  -1   7  21       12.92       17.25      4.66 o 
   0   7  21        6.65       10.43      4.43 o 
   1   7  21       13.42       10.27      4.59 o 
   2   7  21       21.53       24.79     12.92 o 
   3   7  21        8.60       10.10      4.68 o 
   4   7  21        0.51        0.97      4.99 o 
   5   7  21        3.13        7.23      8.67 o 
  -4   8  21        3.22        8.64      5.38 o 
  -3   8  21        1.38        3.75      4.82 o 
  -2   8  21        1.84        6.59      4.34 o 
  -1   8  21        0.43       -0.14      3.90 o 
   0   8  21        0.00       -3.56     11.28 o 
   1   8  21        0.43       -1.17      4.29 o 
   2   8  21        1.70       -3.71      6.01 o 
   3   8  21        1.34       -6.43      4.68 o 
   4   8  21        3.39       -1.32      5.18 o 
  -2   9  21        2.73       -0.42      5.06 o 
  -1   9  21        2.27       -0.85      4.23 o 
   0   9  21        0.08        1.42      9.70 o 
   1   9  21        2.25       -2.15      9.60 o 
   2   9  21        2.79        4.05      8.33 o 
   0   0  22        1.10       -0.83      7.28 o 
   1   0  22       30.34       23.64      4.45 o 
   2   0  22        9.54        3.00      4.46 o 
   3   0  22        7.15        6.82      3.31 o 
   4   0  22        0.33       -1.08      3.27 o 
   5   0  22       21.19       13.72      4.17 o 
   6   0  22        3.03       -4.77      3.53 o 
   7   0  22        0.87        4.38      4.56 o 
  -7   1  22        0.57       -1.14      4.44 o 
  -6   1  22        0.18       -0.06      3.70 o 
  -5   1  22       11.44       16.14      4.21 o 
  -4   1  22       10.10        9.58      3.62 o 
  -3   1  22       24.32       14.73      4.48 o 
  -2   1  22       42.31       49.38      4.48 o 
  -1   1  22       13.38        9.11      3.80 o 
   0   1  22      495.08      526.92     35.35 o 
   1   1  22       12.99       13.17      3.98 o 
   2   1  22       41.96       55.80      6.26 o 
   3   1  22       24.27       11.77      3.68 o 
   4   1  22       10.15        5.63      3.58 o 
   5   1  22       11.77       12.69      4.59 o 
   6   1  22        0.17        3.76      7.64 o 
   7   1  22        0.57        2.53      4.52 o 
  -7   2  22        2.28        2.05      4.59 o 
  -6   2  22        1.38        7.46      4.38 o 
  -5   2  22       14.59       10.75      3.91 o 
  -4   2  22      110.61      134.33      7.49 o 
  -3   2  22       21.86       17.72      3.87 o 
  -2   2  22       15.73        9.76      3.26 o 
  -1   2  22       46.52       51.47      7.28 o 
   0   2  22        4.18       15.79      6.17 o 
   1   2  22       45.52       46.79      9.33 o 
   2   2  22       16.00       13.94      4.28 o 
   3   2  22       22.71       15.69      4.01 o 
   4   2  22      112.49      129.94      8.55 o 
   5   2  22       14.81        9.76      4.28 o 
   6   2  22        1.34       -0.86      4.03 o 
   7   2  22        2.34       -5.99      7.05 o 
  -6   3  22        3.32        2.69      4.13 o 
  -5   3  22        0.39        3.54      3.94 o 
  -4   3  22        7.04        6.85      3.43 o 
  -3   3  22       26.47       37.53      4.71 o 
  -2   3  22        1.78        4.01      4.51 o 
  -1   3  22       73.42       77.57      6.71 o 
   0   3  22       75.03       84.17     10.05 o 
   1   3  22       75.58       74.24      9.42 o 
   2   3  22        1.99        1.17      3.65 o 
   3   3  22       26.05       29.00     10.94 o 
   4   3  22        7.24        5.62      3.98 o 
   5   3  22        0.33       -1.13      3.63 o 
   6   3  22        3.22        6.61      4.38 o 
  -6   4  22        0.86       -1.01      4.04 o 
  -5   4  22        2.88        2.38      3.77 o 
  -4   4  22        5.39        4.38      3.84 o 
  -3   4  22       69.97       74.12      6.06 o 
  -2   4  22        1.00        0.70      3.08 o 
  -1   4  22       19.79       16.79      5.68 o 
   0   4  22        4.51        3.24      5.06 o 
   1   4  22       19.40       21.42      7.30 o 
   2   4  22        0.89        4.98      3.80 o 
   3   4  22       71.16       64.55     10.44 o 
   4   4  22        5.21        4.54      4.05 o 
   5   4  22        2.77        5.23      4.17 o 
   6   4  22        0.88       -2.21      5.28 o 
  -6   5  22        1.34        2.66      5.78 o 
  -5   5  22        2.17        0.19      4.03 o 
  -4   5  22        2.66        7.50      4.24 o 
  -3   5  22        6.54        7.62      4.07 o 
  -2   5  22        6.37        9.29      5.67 o 
  -1   5  22       34.17       50.46     10.71 o 
   0   5  22       23.33       18.02      6.57 o 
   1   5  22       33.86       34.82      7.75 o 
   2   5  22        6.57        6.62      4.26 o 
   3   5  22        6.42       11.05      4.59 o 
   4   5  22        2.58        6.85      4.25 o 
   5   5  22        2.15        0.42      4.22 o 
   6   5  22        1.41        7.91      6.16 o 
  -5   6  22        0.29        2.30      5.05 o 
  -4   6  22        0.05        1.51      3.83 o 
  -3   6  22        2.09        8.01      4.10 o 
  -2   6  22        0.94        1.66      3.64 o 
  -1   6  22       13.14        8.75      5.65 o 
   0   6  22       33.01       51.59     12.57 o 
   1   6  22       12.66       18.97      6.83 o 
   2   6  22        0.96        2.66      5.20 o 
   3   6  22        2.09        5.03      5.95 o 
   4   6  22        0.07       -4.04      5.14 o 
   5   6  22        0.31       -2.96      5.14 o 
  -4   7  22        3.30        4.64      5.32 o 
  -3   7  22        3.34        6.68      4.37 o 
  -2   7  22       11.32        6.08      4.28 o 
  -1   7  22        0.07        7.33      5.24 o 
   0   7  22       18.18        6.06      6.84 o 
   1   7  22        0.07        3.22      6.05 o 
   2   7  22       11.34        7.80      5.06 o 
   3   7  22        3.12        7.83      5.73 o 
   4   7  22        3.16        1.84      5.61 o 
  -3   8  22        5.18        3.05      7.41 o 
  -2   8  22        2.34       -3.54      3.91 o 
  -1   8  22        1.13        4.32      5.43 o 
   0   8  22        0.28       -2.03      8.67 o 
   1   8  22        1.15       14.74      6.79 o 
   2   8  22        2.32        0.66      6.67 o 
   3   8  22        5.31       10.60      8.23 o 
  -1   9  22        1.50        1.88      5.70 o 
   0   9  22        0.84      -12.60      8.40 o 
   1   9  22        1.52        3.42     10.48 o 
   1   0  23       14.33       20.62      7.45 o 
   2   0  23        4.29        1.83      3.66 o 
   3   0  23       30.75       19.88      4.13 o 
   4   0  23        1.84       -0.37      3.30 o 
   5   0  23       34.35       40.93      6.30 o 
   6   0  23        0.24       -4.37      3.66 o 
  -6   1  23       11.44       10.34      4.38 o 
  -5   1  23        0.15        3.39      3.67 o 
  -4   1  23       14.64       10.10      3.97 o 
  -3   1  23       42.87       43.28      6.22 o 
  -2   1  23       42.53       41.27      5.66 o 
  -1   1  23       20.60       16.07      6.38 o 
   0   1  23       82.66      103.54     11.08 o 
   1   1  23       21.24       23.25      7.44 o 
   2   1  23       43.25       41.04      5.94 o 
   3   1  23       44.16       35.79      4.69 o 
   4   1  23       14.12        8.40      3.83 o 
   5   1  23        0.14       -1.59      3.84 o 
   6   1  23       11.63       14.44      5.06 o 
  -6   2  23       10.73       16.23      4.90 o 
  -5   2  23        3.43        0.74      3.43 o 
  -4   2  23       52.81       43.20      5.15 o 
  -3   2  23       36.07       25.79      4.39 o 
  -2   2  23       18.87       20.71      4.77 o 
  -1   2  23       54.15       67.46      9.25 o 
   0   2  23       57.69       73.94      9.44 o 
   1   2  23       52.53       63.80      9.49 o 
   2   2  23       17.84       27.32      5.26 o 
   3   2  23       36.17       41.90      5.04 o 
   4   2  23       52.01       46.33      6.13 o 
   5   2  23        3.22        1.30      3.82 o 
   6   2  23       10.76       12.07      4.85 o 
  -6   3  23        2.10       -0.39      5.74 o 
  -5   3  23        5.20        3.15      4.09 o 
  -4   3  23       16.26       25.14      4.60 o 
  -3   3  23      102.94      109.04      6.85 o 
  -2   3  23        3.90       -1.01      3.87 o 
  -1   3  23       55.72       56.15      7.54 o 
   0   3  23       39.45       26.91      6.93 o 
   1   3  23       55.29       50.34      8.70 o 
   2   3  23        4.00        2.16      3.99 o 
   3   3  23      101.35      115.40      8.73 o 
   4   3  23       16.29       18.73      6.93 o 
   5   3  23        5.19        8.42      4.37 o 
   6   3  23        2.12        3.71      4.32 o 
  -6   4  23        7.23        8.07      4.77 o 
  -5   4  23       11.56       18.62      5.15 o 
  -4   4  23       17.04       11.94      5.50 o 
  -3   4  23        0.16       -3.04      3.29 o 
  -2   4  23       68.38       70.81      7.01 o 
  -1   4  23       28.57       26.25      5.01 o 
   0   4  23       23.21       27.79      7.36 o 
   1   4  23       29.08       25.59      7.24 o 
   2   4  23       68.83       73.03      7.17 o 
   3   4  23        0.13        1.91      4.62 o 
   4   4  23       17.04       22.34      5.22 o 
   5   4  23       11.82       10.49      5.92 o 
   6   4  23        7.36        5.96      5.95 o 
  -5   5  23        3.42        1.51      4.16 o 
  -4   5  23       14.65       27.16      6.04 o 
  -3   5  23        6.89       11.60      4.22 o 
  -2   5  23        2.86        7.36      4.37 o 
  -1   5  23       16.64        8.10      4.52 o 
   0   5  23        0.12       -3.42      7.17 o 
   1   5  23       17.16       17.37      6.72 o 
   2   5  23        2.82        2.90      4.23 o 
   3   5  23        7.14        9.60      5.61 o 
   4   5  23       14.66       15.33      9.62 o 
   5   5  23        3.49        1.23      4.46 o 
  -5   6  23        2.18       -1.95      4.98 o 
  -4   6  23        3.83        4.61      4.21 o 
  -3   6  23        6.57        6.93      4.31 o 
  -2   6  23       19.41       24.24      6.37 o 
  -1   6  23        9.64        9.09      5.68 o 
   0   6  23        1.11        1.81      5.74 o 
   1   6  23        9.88       10.60      6.32 o 
   2   6  23       19.85       12.09      4.97 o 
   3   6  23        6.75        3.52      5.49 o 
   4   6  23        4.01        3.33      4.62 o 
   5   6  23        2.06       -3.12      5.45 o 
  -4   7  23        4.80       12.48      6.03 o 
  -3   7  23        0.78        0.98      4.03 o 
  -2   7  23        5.61        6.48      4.35 o 
  -1   7  23        5.43        2.59      5.10 o 
   0   7  23        1.16       -3.62      6.66 o 
   1   7  23        5.49        0.29      6.75 o 
   2   7  23        5.75       -1.33      4.98 o 
   3   7  23        0.70        2.56      5.55 o 
   4   7  23        4.99       15.83      8.67 o 
  -2   8  23        0.76        0.56      4.34 o 
  -1   8  23        5.18       -2.83      5.42 o 
   0   8  23        0.05       -8.84      8.30 o 
   1   8  23        5.17        7.11      9.72 o 
   2   8  23        0.79        6.39      5.81 o 
   0   0  24       48.12       37.37     11.82 o 
   1   0  24       37.36       67.07     10.03 o 
   2   0  24        2.59        0.51      3.39 o 
   3   0  24       17.84        6.11      4.52 o 
   4   0  24        1.98        7.92      3.79 o 
   5   0  24        2.08        3.15      3.92 o 
   6   0  24        0.62       -3.58      4.01 o 
  -6   1  24        2.06        3.05      4.15 o 
  -5   1  24        1.81       -1.58      3.58 o 
  -4   1  24       38.52       29.90      4.91 o 
  -3   1  24       10.13        7.88      5.64 o 
  -2   1  24       62.22       61.45      6.67 o 
  -1   1  24       24.27       18.00      6.73 o 
   0   1  24        5.79       -0.59      6.17 o 
   1   1  24       23.86        5.72      6.47 o 
   2   1  24       63.62       72.85      6.95 o 
   3   1  24       10.24       -0.76      4.19 o 
   4   1  24       38.49       41.82      5.32 o 
   5   1  24        1.89        8.12      3.95 o 
   6   1  24        2.04       -1.11      4.13 o 
  -6   2  24        3.37        0.83      4.60 o 
  -5   2  24        2.22        4.35      3.99 o 
  -4   2  24        1.22        4.57      3.61 o 
  -3   2  24       24.63       27.26      5.72 o 
  -2   2  24        2.23       -4.02      3.71 o 
  -1   2  24       13.05       12.80      7.96 o 
   0   2  24       47.47       50.83      8.78 o 
   1   2  24       13.51       26.98      8.17 o 
   2   2  24        2.41       -2.04      4.36 o 
   3   2  24       25.66       28.60      5.87 o 
   4   2  24        1.22        2.85      3.81 o 
   5   2  24        2.20        3.12      5.21 o 
   6   2  24        3.26        3.80      4.35 o 
  -5   3  24        6.89        1.34      4.26 o 
  -4   3  24       11.12       15.59      4.34 o 
  -3   3  24        6.48       15.53      3.82 o 
  -2   3  24        1.28       -2.17      3.79 o 
  -1   3  24       11.12        6.87      6.03 o 
   0   3  24       37.21       46.97      8.70 o 
   1   3  24       11.97       18.51      7.16 o 
   2   3  24        1.20        5.94      4.37 o 
   3   3  24        6.54       10.90      5.32 o 
   4   3  24       11.12       11.64      5.12 o 
   5   3  24        6.65        7.25      4.51 o 
  -5   4  24        2.21        2.14      4.24 o 
  -4   4  24        0.94        0.62      3.93 o 
  -3   4  24       11.57       19.96      4.26 o 
  -2   4  24        7.76        7.70      4.99 o 
  -1   4  24       11.86        3.64      6.43 o 
   0   4  24       37.16       34.43      7.80 o 
   1   4  24       11.92       12.91      6.55 o 
   2   4  24        7.93        0.64      4.15 o 
   3   4  24       11.37       13.70      5.16 o 
   4   4  24        1.03        6.09      5.29 o 
   5   4  24        2.20        2.55      4.41 o 
  -5   5  24        3.35        4.88      4.57 o 
  -4   5  24        0.48       -2.29      3.91 o 
  -3   5  24        5.38        0.14      3.98 o 
  -2   5  24        0.58        4.23      4.50 o 
  -1   5  24       15.48       31.48     11.27 o 
   0   5  24        7.07        7.41      6.58 o 
   1   5  24       14.92       22.10      7.09 o 
   2   5  24        0.69       12.25      7.53 o 
   3   5  24        5.25        3.74      5.23 o 
   4   5  24        0.46        4.71      6.11 o 
   5   5  24        3.50        2.09      4.48 o 
  -4   6  24        5.75        6.42      4.59 o 
  -3   6  24        0.20        8.48      4.51 o 
  -2   6  24        4.95       12.42      5.95 o 
  -1   6  24        4.13       10.37      6.42 o 
   0   6  24       18.31       20.08      8.77 o 
   1   6  24        4.11        5.84      6.17 o 
   2   6  24        4.76        9.47      7.36 o 
   3   6  24        0.15       -0.30      5.01 o 
   4   6  24        5.52        6.08      6.15 o 
  -3   7  24        3.28        5.05      4.63 o 
  -2   7  24        5.80       -1.73      5.62 o 
  -1   7  24       13.09       -0.78      9.21 o 
   0   7  24        2.56       19.73     11.67 o 
   1   7  24       13.13       12.93      7.36 o 
   2   7  24        5.68       17.43      7.40 o 
   3   7  24        3.30        5.78      5.84 o 
  -1   8  24        6.02        4.86     10.48 o 
   0   8  24        0.50       17.00     11.14 o 
   1   8  24        6.07       25.60     13.48 o 
   1   0  25       17.76       13.74      7.40 o 
   2   0  25       26.12       20.57      7.90 o 
   3   0  25       11.23       14.02      5.28 o 
   4   0  25        3.81        6.39      3.93 o 
   5   0  25        1.91        0.93      4.01 o 
  -5   1  25       12.05       11.82      4.56 o 
  -4   1  25        7.80        4.45      3.94 o 
  -3   1  25       12.44        5.29      5.36 o 
  -2   1  25        0.34        2.64      9.39 o 
  -1   1  25        3.02        7.43      6.33 o 
   0   1  25       41.31       48.29      9.43 o 
   1   1  25        2.89        4.67      6.85 o 
   2   1  25        0.33       -7.02      6.10 o 
   3   1  25       12.12        3.18      4.81 o 
   4   1  25        7.71        9.53      6.00 o 
   5   1  25       12.28       12.34      4.50 o 
  -5   2  25        4.97        2.84      4.08 o 
  -4   2  25       11.72       11.97      6.25 o 
  -3   2  25       40.27       60.62      8.97 o 
  -2   2  25        5.33        4.04      4.44 o 
  -1   2  25       30.60       30.19      7.75 o 
   0   2  25        0.91        7.13      6.23 o 
   1   2  25       29.74       27.83     23.61 o 
   2   2  25        5.45       -2.48      6.81 o 
   3   2  25       39.74       31.65      5.90 o 
   4   2  25       11.54       11.76      5.35 o 
   5   2  25        5.07        2.28      5.44 o 
  -5   3  25        2.95        1.16      4.37 o 
  -4   3  25       20.70       13.90      4.47 o 
  -3   3  25        0.00       -1.91      4.35 o 
  -2   3  25       30.05       34.96      6.12 o 
  -1   3  25        3.26        5.82      6.48 o 
   0   3  25       34.60       45.58      8.89 o 
   1   3  25        3.13        9.17     13.36 o 
   2   3  25       29.84       23.44     13.26 o 
   3   3  25        0.01        3.08      4.37 o 
   4   3  25       20.79       19.20      5.81 o 
   5   3  25        3.06        3.63      4.60 o 
  -5   4  25        0.90        2.89      4.35 o 
  -4   4  25        6.72        6.01      4.56 o 
  -3   4  25       18.25       24.16      7.15 o 
  -2   4  25       12.90       15.49      6.61 o 
  -1   4  25       54.01       52.62      9.36 o 
   0   4  25        6.30        5.54      8.74 o 
   1   4  25       54.82       75.91     10.47 o 
   2   4  25       12.62       10.16     11.71 o 
   3   4  25       18.53       10.60      6.64 o 
   4   4  25        6.49        5.12      5.54 o 
   5   4  25        0.87       -2.61      4.23 o 
  -4   5  25        4.14        0.60      4.23 o 
  -3   5  25       26.73       30.03      7.14 o 
  -2   5  25        9.75        8.89      4.69 o 
  -1   5  25       10.93        6.49      6.48 o 
   0   5  25        7.83       10.21      6.57 o 
   1   5  25       10.95        9.95      7.24 o 
   2   5  25        9.97        6.01      6.75 o 
   3   5  25       26.79       31.93      6.53 o 
   4   5  25        4.26       -0.58      5.43 o 
  -3   6  25        0.54        0.44      5.45 o 
  -2   6  25        5.42       11.97      6.27 o 
  -1   6  25        9.31        7.79      9.60 o 
   0   6  25        6.91       12.68      7.19 o 
   1   6  25        9.59        1.44      6.17 o 
   2   6  25        5.59        3.69      6.55 o 
   3   6  25        0.60        7.56      4.94 o 
  -2   7  25        2.84        4.86      7.80 o 
  -1   7  25        6.37       10.99     11.01 o 
   0   7  25        3.03        8.08     10.40 o 
   1   7  25        6.48        3.16     14.18 o 
   2   7  25        2.97        0.58      8.02 o 
   0   0  26       40.24       38.86     13.60 o 
   1   0  26        6.75       20.61      9.71 o 
   2   0  26       13.40       20.61      8.09 o 
   3   0  26        1.03        1.64      4.29 o 
   4   0  26        2.38        5.00      4.82 o 
   5   0  26        0.09        2.60      4.20 o 
  -5   1  26        3.98        7.70      4.46 o 
  -4   1  26        2.70       11.71      5.14 o 
  -3   1  26       10.76       12.98      4.96 o 
  -2   1  26        0.41        0.01      6.31 o 
  -1   1  26       48.50       60.72      9.95 o 
   0   1  26        6.37        7.81      7.49 o 
   1   1  26       49.23       38.94      9.11 o 
   2   1  26        0.42       -0.40      6.31 o 
   3   1  26       10.77       13.22      5.08 o 
   4   1  26        2.68        4.32      4.78 o 
   5   1  26        3.96        7.17      4.32 o 
  -5   2  26        2.93        3.91      4.34 o 
  -4   2  26        1.53        2.22      4.76 o 
  -3   2  26        6.25        9.27      5.01 o 
  -2   2  26        9.80       24.59     17.79 o 
  -1   2  26        3.92        6.40      6.33 o 
   0   2  26        0.92       13.31      7.23 o 
   1   2  26        4.13        5.00      6.98 o 
   2   2  26        9.78       10.82      7.07 o 
   3   2  26        6.02        8.40      5.18 o 
   4   2  26        1.58        0.38      4.37 o 
   5   2  26        2.81        0.35      4.51 o 
  -4   3  26        1.42       -2.17      5.18 o 
  -3   3  26        8.65       15.70      6.12 o 
  -2   3  26        3.75       -2.32      6.02 o 
  -1   3  26        7.08        8.27      7.16 o 
   0   3  26       10.81       17.59      7.54 o 
   1   3  26        7.08       14.44      6.78 o 
   2   3  26        3.75        2.31      6.60 o 
   3   3  26        8.45       10.69      7.50 o 
   4   3  26        1.46        6.06      5.11 o 
  -4   4  26        7.71       -4.63      6.81 o 
  -3   4  26        0.45        4.60      5.47 o 
  -2   4  26       12.29       12.11      6.92 o 
  -1   4  26        7.61       17.87      7.48 o 
   0   4  26        0.00        8.72      6.70 o 
   1   4  26        7.60        6.64      6.93 o 
   2   4  26       12.79       13.85      7.04 o 
   3   4  26        0.38        2.19      4.83 o 
   4   4  26        7.82       12.38      5.33 o 
  -3   5  26        0.35       -0.49      5.23 o 
  -2   5  26        3.25        6.59      9.26 o 
  -1   5  26        8.03       10.40      9.59 o 
   0   5  26        4.43        8.47      7.06 o 
   1   5  26        7.76       10.71      7.31 o 
   2   5  26        3.10       -2.24      6.58 o 
   3   5  26        0.41       -2.35      6.51 o 
  -2   6  26        1.06        3.54     10.18 o 
  -1   6  26        2.37        4.20      9.99 o 
   0   6  26       24.65       15.75      7.66 o 
   1   6  26        2.28       -9.26      6.17 o 
   2   6  26        0.99        5.19      6.90 o 
   1   0  27        0.04       -1.89      6.74 o 
   2   0  27        2.81        2.61      7.54 o 
   3   0  27        2.44       -0.32      6.41 o 
   4   0  27        0.26        0.58      4.64 o 
  -4   1  27        1.84        0.83      4.63 o 
  -3   1  27        5.93        2.86      4.50 o 
  -2   1  27        4.09        5.82      6.71 o 
  -1   1  27        6.27        3.55     13.87 o 
   0   1  27        2.97        0.66      6.95 o 
   1   1  27        6.30       -8.44      6.55 o 
   2   1  27        4.00        6.19      7.79 o 
   3   1  27        5.83        2.30      7.82 o 
   4   1  27        1.91        9.72      5.05 o 
  -4   2  27       12.77        9.86      5.31 o 
  -3   2  27        5.31        5.80      4.98 o 
  -2   2  27        0.75       -8.51      5.67 o 
  -1   2  27        0.77        2.89      6.56 o 
   0   2  27       11.81        4.40      7.21 o 
   1   2  27        0.75        8.10      6.94 o 
   2   2  27        0.74       -1.83      7.08 o 
   3   2  27        5.49        3.51      7.53 o 
   4   2  27       12.79       15.52      5.68 o 
  -4   3  27        0.33        7.39      5.86 o 
  -3   3  27       10.29        9.95      7.41 o 
  -2   3  27        5.00        3.98      6.67 o 
  -1   3  27        9.94        8.61      6.82 o 
   0   3  27        0.25       -2.19      6.22 o 
   1   3  27        9.93        9.47      7.12 o 
   2   3  27        4.84        7.91      7.61 o 
   3   3  27       10.50       10.10     11.08 o 
   4   3  27        0.30        1.54      5.17 o 
  -3   4  27       18.72       19.69      7.01 o 
  -2   4  27        8.29       15.52      7.60 o 
  -1   4  27        2.10        6.91     10.37 o 
   0   4  27       37.57       63.22     16.28 o 
   1   4  27        2.09        2.37      6.97 o 
   2   4  27        8.44       15.92     10.66 o 
   3   4  27       18.38       18.56      8.32 o 
  -2   5  27       21.73       23.62     11.28 o 
  -1   5  27       17.76       26.69      8.97 o 
   0   5  27        1.84        8.77      7.24 o 
   1   5  27       17.76       21.67     10.51 o 
   2   5  27       21.51       25.63      8.40 o 
  -1   6  27        0.06       -5.18      8.55 o 
   0   6  27       28.13       16.53      7.88 o 
   1   6  27        0.06       -2.77      6.72 o 
   0   0  28        0.27        4.18      9.55 o 
   1   0  28        5.10       -4.39      7.33 o 
   2   0  28        0.08        0.16      7.43 o 
   3   0  28        0.06       -0.81      7.34 o 
   4   0  28        0.94       -3.74      4.63 o 
  -3   1  28        4.37        6.79      7.04 o 
  -2   1  28        4.82        9.05      7.74 o 
  -1   1  28        0.07      -10.20      6.80 o 
   0   1  28        5.33       -7.08      6.90 o 
   1   1  28        0.05        1.42      7.46 o 
   2   1  28        4.78       10.30      7.75 o 
   3   1  28        4.53       -6.01      9.61 o 
  -3   2  28        1.54       -5.85      6.46 o 
  -2   2  28        6.72       -0.66      6.80 o 
  -1   2  28        6.50       15.83      7.79 o 
   0   2  28        0.08        0.15      6.70 o 
   1   2  28        6.48        3.83     10.10 o 
   2   2  28        6.63        9.27      8.38 o 
   3   2  28        1.53       -3.38      6.63 o 
  -3   3  28        1.45        8.59     10.20 o 
  -2   3  28        4.41       10.32      7.51 o 
  -1   3  28        1.41        5.91      6.93 o 
   0   3  28        5.15       -1.67      6.83 o 
   1   3  28        1.41       -3.86      6.32 o 
   2   3  28        4.42       -1.67      6.68 o 
   3   3  28        1.49       -6.40      6.99 o 
  -2   4  28        0.50       -0.75      9.71 o 
  -1   4  28        5.05       -5.19      6.81 o 
   0   4  28        0.15       -1.60      6.86 o 
   1   4  28        5.18        1.20      7.07 o 
   2   4  28        0.50        4.54      6.68 o 
  -1   5  28        0.60        6.64      7.49 o 
   0   5  28        7.19       17.11      7.92 o 
   1   5  28        0.56        4.37      7.43 o 
   1   0  29        0.10        1.14      9.59 o 
   2   0  29        5.00        5.73      8.14 o 
   3   0  29        0.24       -0.70      6.67 o 
  -3   1  29        3.86       -0.29      9.02 o 
  -2   1  29        1.55       10.25      8.47 o 
  -1   1  29        1.96        7.92      8.35 o 
   0   1  29        0.75       -9.78      7.26 o 
   1   1  29        1.87       13.85      8.50 o 
   2   1  29        1.51        3.73      7.80 o 
   3   1  29        3.77        8.11      8.55 o 
  -2   2  29        3.51       -0.29      9.26 o 
  -1   2  29        2.34        1.49      7.25 o 
   0   2  29        0.51        3.25      8.03 o 
   1   2  29        2.39       -3.87      7.21 o 
   2   2  29        3.53        1.26      7.05 o 
  -2   3  29        7.61        7.58      7.18 o 
  -1   3  29        0.09        3.73      9.16 o 
   0   3  29        5.96        0.92      7.62 o 
   1   3  29        0.11        1.92      7.55 o 
   2   3  29        7.85        2.89      8.27 o 
   0   4  29        0.00       -4.48      6.46 o 
   0   0  30        7.67       16.00     12.41 o 
   1   0  30        1.78        5.15      8.76 o 
  -1   1  30        4.19        0.41      7.64 o 
   0   1  30        4.64       -0.62     12.97 o 
   1   1  30        4.16       11.02      8.37 o 
   0   2  30        0.47        0.44      7.74 o 
                                                 
